# Supplementary material for: Using REACH for the EU Environmental Footprint: Building a Usable Ecotoxicity Database, Part I
Source: Integr Environ Assess Manag. 2019 Aug 14;15(5):783–95. doi: 10.1002/ieam.4168 (PMC6852526; doi:10.1002/ieam.4168)
Supplement: Supplementary file 1 — This article contains online‐only Supplemental Data. [file IEAM-15-783-s001.xlsx]

## Sheet: Index
		Publication: Using REACH for the EU Environmental Footprint: building a usable ecotoxicity database (part I)
		TS1	List of the fields from IUCLID provided by ECHA with each test result.
		TS2	Initial corrections applied to the original database
		R code
		TS3	Total number and type of substances in the REACH-ecotox DB (7713 substances).
		TS4	List of species available in the REACH database
		TS5	Number of test results per species
		TS6	Number of available taxomony groups per substances
		TS7	Ecotox data available in REACH for CAS: 50-00-0; EC: 200-001-8, Formaldehyde
		TS8	Ecotox data retained for CAS 50-00-0 after first selection
		TS9	Ecotox data retained for CAS 50-00-0 after final selection

## Sheet: TS1
		TS1	List of the fields from IUCLID provided by ECHA with each test result.
		1	DOSSIER_UUID number
		2	Study Report number
		3	Duration
		4	Duration Unit (in sec, min, hours, weeks, etc.)
		5	Endpoint (EC50, NOEC, LOEC, etc..)
		6	Additional information regarding the endpoint: based on biomass or growth, temperature, hardness, specific test conditions.
		7	Low range test results qualifier: 0, >, >=, empty, blank
		8	Low range test result
		9	High range test results qualifier: 0, <, <=, empty, blank
		10	High range test result
		11	Unit of the reported results (mg/L, kg/L, v/v, etc., in total several dozens of reported units).
		12	Additional information on unit
		13	Indication if the test results were based on nominal or measured concentration
		14	Information on test material: active ingredient, dissolved, element, labile, etc.
		15	Additional information on units
		16	Reliability (cf. Klimish score [19])
		17	Species name
		18	Additional info on species
		19	Study Type: experimental, QSAR, read across
		20	Additional info on study type
		21	Adequacy: Key study, Supportive study, weight of evidence, etc.
		22	Salinity
		23	pH
		24	Water Media: freshwater, salt, marine, etc.
		25	Guideline
		26	Additional info on guidelines
		27	EC Number
		28	CAS Number

## Sheet: TS2
TS2	Initial corrections applied to the original database
	The data were presented in excel file following the IUCLID structure for short term (acute) and long term (chronic) toxicity results. However, the durations reported in both sections covered both short and long-term exposure. Rules were created to re-organize the data using both duration and endpoint to distinguish between acute and chronic toxicity test. Despite the fact that all of the data con…
		42’613 rows for which the information displayed through the 28 columns provided by ECHA were strictly identical were excluded. It could be that other IUCLID fields (not provided with this extraction) contain information that made these rows distinct, but for the time being these rows have been excluded. 3’833 rows had no information on the exact ‘duration’ of exposure. With no information on dura…
		4’825 rows had ‘no value’ in the ‘result’ column.
		11’068 rows had no information on species. When the species name could be easily identified in one of the 28 columns, this information was added to the right column.
	The following operations have been also performed:
		All durations were converted to hours
		All test results were converted to mg/L
		Substance type (mono constituent, multi-constituent, UVCB, etc..) and Substance origin (organic, inorganic, organometallic, element) were added. This information was provided as a separate file from ECHA and the association with the aquatic toxicity data was performed using EC and CAS numbers.
		Substance information from the OECD QSAR toolbox (Wegmann et al. 2009) (Smiles, groups of elements, organic functional group, etc….) was added to the database.
		Information on ‘End-point’ (EC50, NOEC, etc.), ‘Adequacy’ (key study, supporting study, etc.), and ‘Study type’ (experimental, read across, etc.) were each displayed in 2 columns and has been merged in one column each.
	After correcting spelling mistake and grouping all synonyms under the latest official names, additional phylogenetic information were added to the database (see TS4). Phylogenetic and taxonomic information were based on the following online sources: AlgaeBase (http://www.algaebase.org/), AmphibiaWeb (http://www.amphibiaweb.org/), EncyclopediaEncyclopedia of Life (http://eol.org/), FishBase (www.f…

## Sheet: R Code
# Freshwater ecotoxicity data selection
The following code describes the selection procedure applied to selected the highly reliable ecotoxicity data from REACH-IUCLID database.
### ECHA - ecotoxicity
The column called Chem.CODE contains the most up-to-data EC numbers, used to identify chemicals univocally.
# What included in the following code:
1) EchaEcotox <- File with REACH-IUCLID ecotoxicity values received by ECHA.
2) SpeciesDB <- Database with species phylogenetic info.
3) Changes <- List of equivalences between species names (as reported in REACH-IUCLID) and the most recent taxonomic name.
4) echa_info <- file with info about organic/inorganic, mono/multi/UVCB.
5) MWtable <- file with molecular weights.
6) Sol_Kow <- file with Kow and water solubility info.
##### Part1: preparation
```{r}
#### curing operations
# remove uppercase
for (i in 1:ncol(EchaEcotox)) {
EchaEcotox[ ,i] <- tolower(EchaEcotox[ ,i])
}
rm(i)
names(EchaEcotox)[3] <- "DOSSIER_UUID"
# add info on organic/inorganic/...
EchaEcotox <-dplyr::left_join(EchaEcotox, echa_info, by = "EC.Number")
## Convert time into hours
EchaEcotox$Duration[EchaEcotox$Duration == "empty"] <- NA
EchaEcotox$Duration <- as.numeric(EchaEcotox$Duration)
EchaEcotox$Duration.hours <- EchaEcotox$Duration
#conversion
EchaEcotox$Duration.hours[EchaEcotox$DurUnit == "d"] <- EchaEcotox$Duration[EchaEcotox$DurUnit == "d"]*24
EchaEcotox$Duration.hours[EchaEcotox$DurUnit == "min"] <- round(EchaEcotox$Duration[EchaEcotox$DurUnit == "min"]/60, digits = 2)
EchaEcotox$Duration.hours[EchaEcotox$DurUnit == "mo"] <- EchaEcotox$Duration[EchaEcotox$DurUnit == "mo"]*720
EchaEcotox$Duration.hours[EchaEcotox$DurUnit == "wk"] <- EchaEcotox$Duration[EchaEcotox$DurUnit == "wk"]*168
# cleanings
EchaEcotox <- EchaEcotox[!is.na(EchaEcotox$Duration.hours), ]
EchaEcotox <- EchaEcotox[ , c(1:4,33,6:32)]
EchaEcotox$DurUnit <- "h"
# remove eventual duplicates due to: (1) difference in rows that occurs in column we did not recieve from ECHA; (2) removing uppercase; (3) time conversion
EchaEcotox <- dplyr::distinct(EchaEcotox)
#### Species data curing
## merge species columns
EchaEcotox$Species <- "empty"
other <- stringr::str_detect(EchaEcotox$Species1, "^other")
EchaEcotox$Species[other] <- EchaEcotox$Species2[other]
EchaEcotox$Species[!other] <- EchaEcotox$Species1[!other]
EchaEcotox$Species1 <- NULL
EchaEcotox$Species2 <- NULL
rm(other)
## search for species names in the wrong column
Species_Ref1 <- Changes$Species
Species_Ref2 <- as.character(SpeciesDB$Species.Name)
Species_Ref <- c(Species_Ref1, Species_Ref2)
Species_Ref <- unique(Species_Ref)
non_species <- c("empty", "no data", "not applicable (qsar )", "qsar model", "not applicable (calculated by qsar)", "see below", "see details on test organisms", "not applicable. qsar estimate.", "invertebrate - acute qsar (esters)", "various", "various species", "several species", "no further information available", "not specified", "other", "see results", "see under test conditions", "range of …
Species_Ref[Species_Ref %in% non_species] <- NA
Species_Ref <- Species_Ref[!is.na(Species_Ref)]
for (i in 2:(ncol(EchaEcotox)-2)) {
mycol <- EchaEcotox[ ,i]
err_position <- mycol %in% Species_Ref
EchaEcotox$Species[err_position] <- mycol[err_position]
}
rm(i, mycol, err_position, non_species, Species_Ref, Species_Ref1, Species_Ref2)
## identify species name and multispecies row using MyChanges table
Changes$Species <- tolower(Changes$Species)
Changes$JRC.name.changes <- tolower(Changes$JRC.name.changes)
EchaEcotox <- dplyr::left_join(EchaEcotox, Changes, by = "Species")
## Add "LifeStage" column.Should be search along all columns, but not in guidelines
EchaEcotox$LifeStage <- "empty"
for (i in c(1:21,23,24,27:31)) {
mycol <- EchaEcotox[ ,i]
embryos <- stringr::str_detect(mycol, "embry")
eggs <- stringr::str_detect(mycol, "egg")
larvae <- stringr::str_detect(mycol, "larva")
fries <- stringr::str_detect(mycol, "fry")
smolts <- stringr::str_detect(mycol, "smolt")
juveniles <- stringr::str_detect(mycol, "juvenil")
adults <- stringr::str_detect(mycol, "adult")
embryos[eggs == TRUE] <- TRUE
EchaEcotox$LifeStage[embryos] <- "embryo"
EchaEcotox$LifeStage[larvae] <- "larvae"
EchaEcotox$LifeStage[fries] <- "fry"
EchaEcotox$LifeStage[smolts] <- "smolt"
EchaEcotox$LifeStage[juveniles] <- "juvenile"
EchaEcotox$LifeStage[adults] <- "adult"
}
rm(i, mycol, embryos, larvae, eggs, fries, smolts, juveniles, adults)
## search for species info according to the guideline followed
Sp_miss <- EchaEcotox$JRC.name.changes == "empty" | EchaEcotox$JRC.name.changes == "not specified" | EchaEcotox$JRC.name.changes == "multi-species"
for (i in 25:26) {
mycol <- EchaEcotox[,i]
change_daphnia <- stringr::str_detect(mycol, "daphn") & Sp_miss
change_mysid <- stringr::str_detect(mycol, "mysid") & Sp_miss
change_fish <- stringr::str_detect(mycol, "fish") & Sp_miss
change_algae <- stringr::str_detect(mycol, "alga") & Sp_miss
change_psuedo <- stringr::str_detect(mycol, "pseudomona") & Sp_miss
EchaEcotox$JRC.name.changes[change_daphnia] <- "daphnia sp."
EchaEcotox$JRC.name.changes[change_mysid] <- "americamysis sp."
EchaEcotox$JRC.name.changes[change_fish] <- "fish"
EchaEcotox$JRC.name.changes[change_algae] <- "algae"
EchaEcotox$JRC.name.changes[change_psuedo] <- "pseudomonas sp."
}
rm(i, mycol, change_daphnia, change_mysid, change_fish, change_algae, change_psuedo, Sp_miss)
## Associate phylogenetic info
names(EchaEcotox)[32] <- "Species.Name"
EchaEcotox$Species.Name <- tolower(EchaEcotox$Species.Name)
EchaEcotox <- dplyr::left_join(EchaEcotox, SpeciesDB, by = "Species.Name")
names(EchaEcotox)[31] <-"sp.ECHA"
EchaEcotox$Source <- NULL
rm(Changes)
#### Convert unit of measure in mg/l (when possible)
# merging unit columns
EchaEcotox$UnitMeasure <- "empty"
other <- stringr::str_detect(EchaEcotox$ValUnit, "^other")
EchaEcotox$UnitMeasure[other] <- EchaEcotox$DesUnit[other]
EchaEcotox$UnitMeasure[!other] <- EchaEcotox$ValUnit[!other]
EchaEcotox$ValUnit <- NULL
EchaEcotox$DesUnit <- NULL
rm(other)
# add MW
MWtable <- openxlsx::read.xlsx("Source other/MWtableEcha.xlsx", sheet = 1)
MWtable$SubsType <- NULL
MWtable$SubsOrigin <- NULL
names(MWtable)[1] <- "EC.Number"
EchaEcotox <- dplyr::left_join(EchaEcotox, MWtable, by = "EC.Number")
rm(MWtable)
## Conversion unit of measure
EchaEcotox$LoValue <- as.numeric(EchaEcotox$LoValue)
EchaEcotox$HiValue <- as.numeric(EchaEcotox$HiValue)
EchaEcotox$MW <- as.numeric(EchaEcotox$MW)
EchaEcotox$UnitMeasure <- tolower(EchaEcotox$UnitMeasure)
EchaEcotox$value.1.mgL <- NA
EchaEcotox$value.2.mgL <- NA
EchaEcotox$UnitMeasure <- stringr::str_replace_all(EchaEcotox$UnitMeasure, "µ", "u")
# Convert logarithms
EchaEcotox$EndpDes[is.na(EchaEcotox$EndpDes)] <- "empty"
EchaEcotox$LoValue[EchaEcotox$Endpoint == "other:" & stringr::str_detect(EchaEcotox$EndpDes, "^log")] <- 10^EchaEcotox$LoValue[EchaEcotox$Endpoint == "other:" & stringr::str_detect(EchaEcotox$EndpDes, "^log")]
EchaEcotox$LoValue[EchaEcotox$Endpoint == "other:" & stringr::str_detect(EchaEcotox$EndpDes, "^log.*1/")] <- 1/EchaEcotox$LoValue[EchaEcotox$Endpoint == "other:" & stringr::str_detect(EchaEcotox$EndpDes, "^log.*1/")]
# mass/volume
mgl <- stringr::str_detect(EchaEcotox$UnitMeasure, "^mg.*/l") | stringr::str_detect(EchaEcotox$UnitMeasure, "^mg.*/ l") | EchaEcotox$UnitMeasure == "mg/dm 3" | stringr::str_detect(EchaEcotox$UnitMeasure, "^mg/dm3") | stringr::str_detect(EchaEcotox$UnitMeasure, "^ppm") | stringr::str_detect(EchaEcotox$UnitMeasure, "mg.l-1") | EchaEcotox$UnitMeasure == "mg no3- per liter" | EchaEcotox$UnitMeasure =…
ugl <- stringr::str_detect(EchaEcotox$UnitMeasure, "^ug.*/l") | EchaEcotox$UnitMeasure == "ng/ml"
gl <- stringr::str_detect(EchaEcotox$UnitMeasure, "^g.*/l") | stringr::str_detect(EchaEcotox$UnitMeasure, "^ppb")
ngl <- stringr::str_detect(EchaEcotox$UnitMeasure, "^ng.*/l")
EchaEcotox$value.1.mgL[mgl] <- EchaEcotox$LoValue[mgl]
EchaEcotox$value.1.mgL[ugl] <- EchaEcotox$LoValue[ugl]/1000
EchaEcotox$value.1.mgL[gl] <- EchaEcotox$LoValue[gl]*1000
EchaEcotox$value.1.mgL[ngl] <- EchaEcotox$LoValue[ngl]/1000000
EchaEcotox$value.2.mgL[mgl] <- EchaEcotox$HiValue[mgl]
EchaEcotox$value.2.mgL[ugl] <- EchaEcotox$HiValue[ugl]/1000
EchaEcotox$value.2.mgL[gl] <- EchaEcotox$HiValue[gl]*1000
EchaEcotox$value.2.mgL[ngl] <- EchaEcotox$HiValue[ngl]/1000000
# moles/volume
umoll <- EchaEcotox$UnitMeasure == "um" | EchaEcotox$UnitMeasure == "umol/l" | EchaEcotox$UnitMeasure == "mmol/m3" | EchaEcotox$UnitMeasure == "um h2s" | EchaEcotox$UnitMeasure == "nmol/ml"
mmoll <- EchaEcotox$UnitMeasure == "mm" | EchaEcotox$UnitMeasure == "mmol/l" | EchaEcotox$UnitMeasure == "mmol dm-3" | EchaEcotox$UnitMeasure == "mmol/dm3"
nmoll <- EchaEcotox$UnitMeasure == "nm" | EchaEcotox$UnitMeasure == "nmol/l"
moll <- EchaEcotox$UnitMeasure == "mol/l" | EchaEcotox$UnitMeasure == "molar"
EchaEcotox$value.1.mgL[umoll] <- EchaEcotox$LoValue[umoll]*EchaEcotox$MW[umoll]/1000
EchaEcotox$value.1.mgL[mmoll] <- EchaEcotox$LoValue[mmoll]*EchaEcotox$MW[mmoll]
EchaEcotox$value.1.mgL[nmoll] <- EchaEcotox$LoValue[nmoll]*EchaEcotox$MW[nmoll]/1000000
EchaEcotox$value.1.mgL[moll] <- EchaEcotox$LoValue[moll]*EchaEcotox$MW[moll]*1000
EchaEcotox$value.2.mgL[umoll] <- EchaEcotox$HiValue[umoll]*EchaEcotox$MW[umoll]/1000
EchaEcotox$value.2.mgL[mmoll] <- EchaEcotox$HiValue[mmoll]*EchaEcotox$MW[mmoll]
EchaEcotox$value.2.mgL[nmoll] <- EchaEcotox$HiValue[nmoll]*EchaEcotox$MW[nmoll]/1000000
EchaEcotox$value.2.mgL[moll] <- EchaEcotox$HiValue[moll]*EchaEcotox$MW[moll]*1000
EchaEcotox$UnitMeasure <- "mg/l"
rm(gl, mgl, mmoll, moll, ngl, nmoll, ugl, umoll)
#### reorganize the table
EchaEcotox <- EchaEcotox[(!is.na(EchaEcotox$value.1.mgL) | !is.na(EchaEcotox$value.2.mgL)), ]
EchaEcotox <- EchaEcotox[ ,c(1:9,40,11,41,38,13:37,39)]
EchaEcotox <- dplyr::distinct(EchaEcotox)
#### Create endpoointclean column
my_endpoints <- c("ec0", "ec3", "ec10", "ec14", "ec16", "ec20", "ec25", "ec26", "ec30", "ec50", "ec80", "el10", "el50", "ic0", "ic10", "ic20", "ic25", "ic50", "lc0", "lc1", "lc10", "lc16", "lc20", "lc50", "ll0", "ll10", "ll50", "noec", "noaec", "noelr", "noael", "noel", "noebc", "loec", "loel", "erc50", "ebc50", "erl50", "ebl50", "erc10", "ebc10", "ecr50", "eyc50", "tt", "ttc", "matc", "chv", "lc…
EchaEcotox$EndpDes[stringr::str_detect(EchaEcotox$EndpDes, "^lc100")] <- "lc100"
EchaEcotox$EndpDes[stringr::str_detect(EchaEcotox$EndpDes, "^ic25")] <- "ic25"
EchaEcotox$EndpDes[stringr::str_detect(EchaEcotox$EndpDes, "^ic50")] <- "ic50"
EchaEcotox$EndpDes[stringr::str_detect(EchaEcotox$EndpDes, "^lc50")] <- "lc50"
EchaEcotox$EndpDes[stringr::str_detect(EchaEcotox$EndpDes, "matc")] <- "matc"
EchaEcotox$EndpDes[stringr::str_detect(EchaEcotox$EndpDes, "toxic.*threshold")] <- "ttc"
EchaEcotox$EndpDes[stringr::str_detect(EchaEcotox$EndpDes, "toxic.*treshold")] <- "ttc"
EchaEcotox$EndpDes[stringr::str_detect(EchaEcotox$EndpDes, "tgk")] <- "ttc"
EchaEcotox$EndpDes[stringr::str_detect(EchaEcotox$EndpDes, "chv")] <- "chv"
EchaEcotox$EndpDes[stringr::str_detect(EchaEcotox$EndpDes, "chronic value")] <- "chv"
EchaEcotox$Endpoint_Clean <- "empty"
EchaEcotox$Endpoint_Clean[EchaEcotox$EndpDes %in% my_endpoints] <- EchaEcotox$EndpDes[EchaEcotox$EndpDes %in% my_endpoints]
EchaEcotox$Endpoint_Clean[EchaEcotox$Endpoint %in% my_endpoints] <- EchaEcotox$Endpoint[EchaEcotox$Endpoint %in% my_endpoints]
#### JRC interpretation of Acute/Chronic toxicity test
EchaEcotox$TypeTest.JRC <- "empty"
# fish
EchaEcotox$TypeTest.JRC[EchaEcotox$SSD.Group == "fish" & EchaEcotox$Duration.hours < 670] <- "acute"
EchaEcotox$TypeTest.JRC[EchaEcotox$SSD.Group == "fish" & EchaEcotox$Duration.hours >= 670] <- "chronic"
EchaEcotox$TypeTest.JRC[(EchaEcotox$Species.Name == "pimephales promelas" | stringr::str_detect(EchaEcotox$Guideline, "oecd.*212") | stringr::str_detect(EchaEcotox$DesGuid, "oecd.*212") | stringr::str_detect(EchaEcotox$Guideline, "epa821-r-02-13") | stringr::str_detect(EchaEcotox$DesGuid, "epa821-r-02-13")) & EchaEcotox$Duration.hours >= 168] <- "chronic"
# algae
EchaEcotox$TypeTest.JRC[EchaEcotox$SSD.Group == "algae" & EchaEcotox$Endpoint %in% c("ec50", "lc50", "ic50", "ebc50", "ecr50", "el50", "erc50", "eyc50")] <- "acute"
EchaEcotox$TypeTest.JRC[EchaEcotox$SSD.Group == "algae" & EchaEcotox$Endpoint %in% c("ec10", "ec20", "lc10", "loec", "noec", "noelr", "chv", "ebc10", "ec0", "ec16", "ec3", "ec30", "el10", "erc10", "ic0", "ic10", "noaec", "noael", "noebc", "ttc" )] <- "chronic"
# plant
EchaEcotox$TypeTest.JRC[EchaEcotox$SSD.Group == "plant" & EchaEcotox$Duration.hours >= 168] <- "chronic"
EchaEcotox$TypeTest.JRC[EchaEcotox$SSD.Group == "plant" & EchaEcotox$Duration.hours < 168] <- "acute"
# amphibian
EchaEcotox$TypeTest.JRC[EchaEcotox$SSD.Group == "amphibian" & EchaEcotox$Duration.hours >= 96] <- "chronic"
EchaEcotox$TypeTest.JRC[EchaEcotox$SSD.Group == "amphibian" & EchaEcotox$Duration.hours < 96] <- "acute"
EchaEcotox$TypeTest.JRC[EchaEcotox$Genus == "ciona " & EchaEcotox$Duration.hours >= 19] <- "chronic"
# rotifera
EchaEcotox$TypeTest.JRC[EchaEcotox$SSD.Group == "rotifera" & EchaEcotox$Duration.hours >= 48] <- "chronic"
EchaEcotox$TypeTest.JRC[EchaEcotox$SSD.Group == "rotifera" & EchaEcotox$Duration.hours < 48] <- "acute"
# anellidae, crustacean, others, mollusca, insect
EchaEcotox$TypeTest.JRC[(EchaEcotox$SSD.Group == "anellidae" | EchaEcotox$SSD.Group == "crustacean" | EchaEcotox$SSD.Group == "insect" | EchaEcotox$SSD.Group == "mollusca" | EchaEcotox$SSD.Group == "others") & EchaEcotox$Duration.hours >= 168] <- "chronic"
EchaEcotox$TypeTest.JRC[(EchaEcotox$SSD.Group == "anellidae" | EchaEcotox$SSD.Group == "crustacean" | EchaEcotox$SSD.Group == "insect" | EchaEcotox$SSD.Group == "mollusca" | EchaEcotox$SSD.Group == "others") & EchaEcotox$Duration.hours < 168] <- "acute"
#### Coding: during the development of the R script, EC and ESR were protected using codes (Chem_CODE and Esr_CODE). Here, code were not applied, only columns were renamed. The original codes can be found in the folder "source other"
names(EchaEcotox)[names(EchaEcotox) == "EC.Number"] <- "Chem.CODE"
names(EchaEcotox)[names(EchaEcotox) == "ESR"] <- "Esr.CODE"
## Remove rows without SSD.Group
EchaEcotox <- EchaEcotox[!is.na(EchaEcotox$SSD.Group), ]
```
##### Part2: Selection of data
```{r}
#### Merging columns with the same info: Create 2 new columns: one for 'Qualifier' and one for single effect 'value'
EchaEcotox$qualifier <- NA
EchaEcotox$value <- NA
EchaEcotox$value.1.mgL[EchaEcotox$value.1.mgL == 0] <- NA
EchaEcotox$value[EchaEcotox$AttLovalue %in% c("=", ">=", "ca.", "empty") & !is.na(EchaEcotox$value.1.mgL)] <- EchaEcotox$value.1.mgL[EchaEcotox$AttLovalue %in% c("=", ">=", "ca.", "empty") & !is.na(EchaEcotox$value.1.mgL)]
EchaEcotox$qualifier[EchaEcotox$AttLovalue %in% c("=", ">=", "ca.", "empty") & !is.na(EchaEcotox$value.1.mgL)] <- EchaEcotox$AttLovalue[EchaEcotox$AttLovalue %in% c("=", ">=", "ca.", "empty") & !is.na(EchaEcotox$value.1.mgL)]
EchaEcotox$value[EchaEcotox$AttLovalue == ">" & !is.na(EchaEcotox$value.1.mgL) & EchaEcotox$Endpoint_Clean %in% c("noec", "noaec", "noebc", "noelr", "noael")] <- EchaEcotox$value.1.mgL[EchaEcotox$AttLovalue == ">" & !is.na(EchaEcotox$value.1.mgL) & EchaEcotox$Endpoint_Clean %in% c("noec", "noaec", "noebc", "noelr", "noael")]
EchaEcotox$qualifier[EchaEcotox$AttLovalue == ">" & !is.na(EchaEcotox$value.1.mgL) & EchaEcotox$Endpoint_Clean %in% c("noec", "noaec", "noebc", "noelr", "noael")] <- EchaEcotox$AttLovalue[EchaEcotox$AttLovalue == ">" & !is.na(EchaEcotox$value.1.mgL) & EchaEcotox$Endpoint_Clean %in% c("noec", "noaec", "noebc", "noelr", "noael")]
EchaEcotox$value[is.na(EchaEcotox$value.1.mgL) & EchaEcotox$AttHivalue %in% c("<=", "ca.", "empty")] <- EchaEcotox$value.2.mgL[is.na(EchaEcotox$value.1.mgL) & EchaEcotox$AttHivalue %in% c("<=", "ca.", "empty")]
EchaEcotox$qualifier[is.na(EchaEcotox$value.1.mgL) & EchaEcotox$AttHivalue %in% c("<=", "ca.", "empty")] <- EchaEcotox$AttHivalue[is.na(EchaEcotox$value.1.mgL) & EchaEcotox$AttHivalue %in% c("<=", "ca.", "empty")]
#### Tranform in logarythm
KeyStudies <- EchaEcotox %>% mutate(Logvalue = log10(value))
#### Fix adequation and studytype, correct some names
my_Adequation <- c("key study", "supporting study", "weight of evidence", "disregarded study")
my_StudyType <- c("experimental result", "estimated by calculation", "read-across based on grouping of substances (category approach)", "read-across from supporting substance (structural analogue or surrogate)", "(q)sar")
KeyStudies$AdequationClean <- "empty"
KeyStudies$AdequationClean[KeyStudies$StudyType %in% my_Adequation] <- KeyStudies$StudyType[KeyStudies$StudyType %in% my_Adequation]
KeyStudies$AdequationClean[KeyStudies$Adequation %in% my_Adequation] <- KeyStudies$Adequation[KeyStudies$Adequation %in% my_Adequation]
KeyStudies$StudyTypeClean <- "empty"
KeyStudies$StudyTypeClean[KeyStudies$DesStudType %in% my_StudyType] <- KeyStudies$DesStudType[KeyStudies$DesStudType %in% my_StudyType]
KeyStudies$StudyTypeClean[KeyStudies$StudyType %in% my_StudyType] <- KeyStudies$StudyType[KeyStudies$StudyType %in% my_StudyType]
KeyStudies$StudyTypeClean[KeyStudies$StudyTypeClean=="read-across based on grouping of substances (category approach)"] <- "read-accross_group"
KeyStudies$StudyTypeClean[KeyStudies$StudyTypeClean=="read-across from supporting substance (structural analogue or surrogate)"] <- "read-accross_supporting"
KeyStudies$Final_com_type[KeyStudies$Final_com_type=="Mono-constituent substance"] <- "mono"
KeyStudies$Final_com_type[KeyStudies$Final_com_type=="Multi-constituent substance"] <- "multi"
KeyStudies$Reliabilty <- as.character(KeyStudies$Reliabilty)
KeyStudies$WaterMedia <- as.character(KeyStudies$WaterMedia)
KeyStudies$Endpoint_Clean[KeyStudies$Endpoint_Clean %in% c("tt", "toxicity threshold", "toxic threshold")] <- "ttc"
rm(my_Adequation, my_endpoints, my_StudyType)
#### Selection of high quality data: creation of KeyStudies_fresh
KeyStudies_Fresh<- KeyStudies %>%
filter(WaterMedia %in% c("freshwater", "empty", "no data")) %>%
filter(qualifier %in% c("empty", "ca.", ">=", "<=", ">")) %>%
filter(AdequationClean %in% c("key study", "supporting study", "weight of evidence", "empty")) %>%
filter(Reliabilty %in% c("1 (reliable without restriction)", "2 (reliable with restrictions)"))
```
##### Part3: SSD.group acute/chronic analysis
```{r}
KeyStudies_Fresh$Quality <- "Q3"
# defining acute and chronic endpoints
endpoint_acute <- c("ec50", "lc50", "erc50", "ecr50", "ebc50", "ecb50", "ic50", "eyc50")
endpoint_chronic <- c("erc10", "ecr10", "ebc10", "ecb10", "ic10", "ec10", "lc10", "ec14", "ec16", "lc16", "ec20", "lc20", "noelr", "noebc", "noec", "noael", "noaec", "loec", "matc", "chv", "ttc")
#### ALGAE
## Algae acute
AlgaeAcuteEC50 <- KeyStudies_Fresh %>%
filter(SSD.Group == "algae") %>%
filter(Duration.hours >= 40) %>%
filter(Duration.hours <= 120) %>%
choose_the_max_function() %>%
filter(Endpoint_Clean %in% c(endpoint_acute)) %>%
endpoint_ESR_Step_acute() %>%
dissolved_ESR_fun() %>%
MoN_ESR_function() %>%
group_by(Chem.CODE, CAS.Number, Esr.CODE, SSD.Group, Species.Name, Endpoint_Clean, Final_com_type, Final_origin, TestMat, Quality) %>%
summarise(value_m = mean(value, na.rm=TRUE), Count = n(), sd = sd(value, na.rm=TRUE), cv = ((sd/value_m)*100), min = min(value), max = max(value))
AlgaeAcuteEC50$Study_type <- "AlgaeAcuteEC50"
AlgaeAcuteEC50$Study_type_2 <- "Acute"
## Algae chronic NOEC
AlgaeChronNOEC <- KeyStudies_Fresh %>%
filter(SSD.Group == "algae") %>%
filter(Duration.hours >= 40) %>%
filter(Duration.hours <= 120) %>%
choose_the_max_function() %>%
filter(Endpoint_Clean %in% c(endpoint_chronic)) %>%
endpoint_ESR_Step_chronic() %>%
dissolved_ESR_fun() %>%
MoN_ESR_function() %>%
group_by(Chem.CODE, CAS.Number, Esr.CODE, SSD.Group, Species.Name, Endpoint_Clean, Final_com_type, Final_origin, TestMat, Quality) %>%
summarise(value_m = mean(value, na.rm=TRUE), Count = n(), sd = sd(value, na.rm=TRUE), cv = ((sd/value_m)*100), min = min(value), max = max(value))
AlgaeChronNOEC$Study_type <- "AlgaeChronNOEC"
AlgaeChronNOEC$Study_type_2 <- "Chronic"
#### CRUSTACEAN
## Crustacean acute
CrustAcuteEC50 <- KeyStudies_Fresh %>%
filter(SSD.Group == "crustacean") %>%
filter(Duration.hours >= 40) %>%
filter(Duration.hours <= 120) %>%
choose_the_max_function() %>%
filter(Endpoint_Clean %in% c(endpoint_acute)) %>%
endpoint_ESR_Step_acute %>%
dissolved_ESR_fun() %>%
MoN_ESR_function() %>%
group_by(Chem.CODE, CAS.Number, Esr.CODE, SSD.Group, Species.Name, Endpoint_Clean, Final_com_type, Final_origin, TestMat, Quality) %>%
summarise(value_m = mean(value, na.rm=TRUE), Count = n(), sd = sd(value, na.rm=TRUE), cv = ((sd/value_m)*100), min = min(value), max = max(value))
CrustAcuteEC50$Study_type <- "CrustAcuteEC50"
CrustAcuteEC50$Study_type_2 <- "Acute"
## Crustacean chronic EC50
CrustChrEC50 <- KeyStudies_Fresh %>%
filter(SSD.Group == "crustacean") %>%
filter(Duration.hours >= 168) %>%
choose_the_max_function() %>%
filter(Endpoint_Clean %in% c(endpoint_acute)) %>%
endpoint_ESR_Step_acute() %>%
dissolved_ESR_fun() %>%
MoN_ESR_function() %>%
group_by(Chem.CODE, CAS.Number, Esr.CODE, SSD.Group, Species.Name, Endpoint_Clean, Final_com_type, Final_origin, TestMat, Quality) %>%
summarise(value_m = mean(value, na.rm=TRUE), Count = n(), sd = sd(value, na.rm=TRUE), cv = ((sd/value_m)*100), min = min(value), max = max(value))
CrustChrEC50$Study_type <- "CrustChrEC50"
CrustChrEC50$Study_type_2 <- "Chronic"
## Crustacean Chronic NOEC
CrustChrNOEC <- KeyStudies_Fresh %>%
filter(SSD.Group == "crustacean") %>%
filter(Duration.hours >= 168) %>%
choose_the_max_function() %>%
filter(Endpoint_Clean %in% c(endpoint_chronic)) %>%
endpoint_ESR_Step_chronic() %>%
dissolved_ESR_fun() %>%
MoN_ESR_function() %>%
group_by(Chem.CODE, CAS.Number, Esr.CODE, SSD.Group, Species.Name, Endpoint_Clean, Final_com_type, Final_origin, TestMat, Quality) %>%
summarise(value_m = mean(value, na.rm=TRUE), Count = n(), sd = sd(value, na.rm=TRUE), cv = ((sd/value_m)*100), min = min(value), max = max(value))
CrustChrNOEC$Study_type <- "CrustChrNOEC"
CrustChrNOEC$Study_type_2 <- "Chronic"
#### FISH
## Fish acute
FishAcuteEC50 <- KeyStudies_Fresh %>%
filter(SSD.Group == "fish") %>%
filter(Duration.hours >= 40) %>%
filter(Duration.hours <= 120) %>%
choose_the_max_function() %>%
filter(Endpoint_Clean %in% c(endpoint_acute)) %>%
endpoint_ESR_Step_acute() %>%
dissolved_ESR_fun() %>%
MoN_ESR_function() %>%
group_by(Chem.CODE, CAS.Number, Esr.CODE, SSD.Group, Species.Name, Endpoint_Clean, Final_com_type, Final_origin, TestMat, Quality) %>%
summarise(value_m = mean(value, na.rm=TRUE), Count = n(), sd = sd(value, na.rm=TRUE), cv = ((sd/value_m)*100), min = min(value), max = max(value))
FishAcuteEC50$Study_type <- "FishAcuteEC50"
FishAcuteEC50$Study_type_2 <- "Acute"
## Fish chronic EC50
FishChrEC50 <- KeyStudies_Fresh %>%
filter(SSD.Group == "fish") %>%
filter(Duration.hours >= 168) %>%
choose_the_max_function() %>%
filter(Endpoint_Clean %in% c(endpoint_acute)) %>%
endpoint_ESR_Step_acute() %>%
dissolved_ESR_fun() %>%
MoN_ESR_function() %>%
group_by(Chem.CODE, CAS.Number, Esr.CODE, SSD.Group, Species.Name, Endpoint_Clean, Final_com_type, Final_origin, TestMat, Quality) %>%
summarise(value_m = mean(value, na.rm=TRUE), Count = n(), sd = sd(value, na.rm=TRUE), cv = ((sd/value_m)*100), min = min(value), max = max(value))
FishChrEC50$Study_type <- "FishChrEC50"
FishChrEC50$Study_type_2 <- "Chronic"
## fish chronic NOEC
FishChrNOEC <- KeyStudies_Fresh %>%
filter(SSD.Group == "fish") %>%
filter(Duration.hours >= 168) %>%
choose_the_max_function() %>%
filter(Endpoint_Clean %in% c(endpoint_chronic)) %>%
endpoint_ESR_Step_chronic() %>%
dissolved_ESR_fun() %>%
MoN_ESR_function() %>%
group_by(Chem.CODE, CAS.Number, Esr.CODE, SSD.Group, Species.Name, Endpoint_Clean, Final_com_type, Final_origin, TestMat, Quality) %>%
summarise(value_m = mean(value, na.rm=TRUE), Count = n(), sd = sd(value, na.rm=TRUE), cv = ((sd/value_m)*100), min = min(value), max = max(value))
FishChrNOEC$Study_type <- "FishChrNOEC"
FishChrNOEC$Study_type_2 <- "Chronic"
#### MOLLUSCA
## Mollusca acute
MollAcuteEC50 <- KeyStudies_Fresh %>%
filter(SSD.Group == "mollusca") %>%
filter(Duration.hours >= 24) %>%
filter(Duration.hours <= 96) %>%
choose_the_max_function() %>%
filter(Endpoint_Clean %in% c(endpoint_acute)) %>%
endpoint_ESR_Step_acute %>%
dissolved_ESR_fun() %>%
MoN_ESR_function() %>%
group_by(Chem.CODE, CAS.Number, Esr.CODE, SSD.Group, Species.Name, Endpoint_Clean, Final_com_type, Final_origin, TestMat, Quality) %>%
summarise(value_m = mean(value, na.rm=TRUE), Count = n(), sd = sd(value, na.rm=TRUE), cv = ((sd/value_m)*100), min = min(value), max = max(value))
MollAcuteEC50$Study_type <- "MollAcuteEC50"
MollAcuteEC50$Study_type_2 <- "Acute"
## Mollusca chronic EC50
MollChrEC50 <- KeyStudies_Fresh %>%
filter(SSD.Group == "mollusca") %>%
filter(Endpoint_Clean %in% c(endpoint_acute)) %>%
filter(Duration.hours > 96) %>%
choose_the_max_function() %>%
endpoint_ESR_Step_acute() %>%
dissolved_ESR_fun() %>%
MoN_ESR_function() %>%
group_by(Chem.CODE, CAS.Number, Esr.CODE, SSD.Group, Species.Name, Endpoint_Clean, Final_com_type, Final_origin, TestMat, Quality) %>%
summarise(value_m = mean(value, na.rm=TRUE), Count = n(), sd = sd(value, na.rm=TRUE), cv = ((sd/value_m)*100), min = min(value), max = max(value))
MollChrEC50$Study_type <- "MollChrEC50"
MollChrEC50$Study_type_2 <- "Chronic"
## mollusca NOEC
MollChrNOEC <- KeyStudies_Fresh %>%
filter(SSD.Group == "mollusca") %>%
filter(Endpoint_Clean %in% c(endpoint_chronic)) %>%
filter(Duration.hours > 96) %>%
choose_the_max_function() %>%
endpoint_ESR_Step_chronic() %>%
dissolved_ESR_fun() %>%
MoN_ESR_function() %>%
group_by(Chem.CODE, CAS.Number, Esr.CODE, SSD.Group, Species.Name, Endpoint_Clean, Final_com_type, Final_origin, TestMat, Quality) %>%
summarise(value_m = mean(value, na.rm=TRUE), Count = n(), sd = sd(value, na.rm=TRUE), cv = ((sd/value_m)*100), min = min(value), max = max(value))
MollChrNOEC$Study_type <- "MollChrNOEC"
MollChrNOEC$Study_type_2 <- "Chronic"
#### AMPHIBIAN
## Amphibian acute
AmphAcuteEC50 <- KeyStudies_Fresh %>%
filter(SSD.Group == "amphibian") %>%
filter(Endpoint_Clean %in% c(endpoint_acute)) %>%
filter(Duration.hours >= 24) %>%
filter(Duration.hours <= 96) %>%
choose_the_max_function() %>%
endpoint_ESR_Step_acute() %>%
dissolved_ESR_fun() %>%
MoN_ESR_function() %>%
group_by(Chem.CODE, CAS.Number, Esr.CODE, SSD.Group, Species.Name, Endpoint_Clean, Final_com_type, Final_origin, TestMat, Quality) %>%
summarise(value_m = mean(value, na.rm=TRUE), Count = n(), sd = sd(value, na.rm=TRUE), cv = ((sd/value_m)*100), min = min(value), max = max(value))
AmphAcuteEC50$Study_type <- "AmphAcuteEC50"
AmphAcuteEC50$Study_type_2 <- "Acute"
## Amphibian chronic EC50
AmphChrEC50 <- KeyStudies_Fresh %>%
filter(SSD.Group == "amphibian") %>%
filter(Endpoint_Clean %in% c(endpoint_acute)) %>%
filter(Duration.hours > 96) %>%
choose_the_max_function() %>%
endpoint_ESR_Step_acute() %>%
dissolved_ESR_fun() %>%
MoN_ESR_function() %>%
group_by(Chem.CODE, CAS.Number, Esr.CODE, SSD.Group, Species.Name, Endpoint_Clean, Final_com_type, Final_origin, TestMat, Quality) %>%
summarise(value_m = mean(value, na.rm=TRUE), Count = n(), sd = sd(value, na.rm=TRUE), cv = ((sd/value_m)*100), min = min(value), max = max(value))
AmphChrEC50$Study_type <- "AmphChrEC50"
AmphChrEC50$Study_type_2 <- "Chronic"
## Amphibian chronic NOEC
AmphChrNOEC <- KeyStudies_Fresh %>%
filter(SSD.Group == "amphibian") %>%
filter(Endpoint_Clean %in% c(endpoint_chronic)) %>%
filter(Duration.hours > 96) %>%
choose_the_max_function() %>%
endpoint_ESR_Step_chronic() %>%
dissolved_ESR_fun() %>%
MoN_ESR_function() %>%
group_by(Chem.CODE, CAS.Number, Esr.CODE, SSD.Group, Species.Name, Endpoint_Clean, Final_com_type, Final_origin, TestMat, Quality) %>%
summarise(value_m = mean(value, na.rm=TRUE), Count = n(), sd = sd(value, na.rm=TRUE), cv = ((sd/value_m)*100), min = min(value), max = max(value))
AmphChrNOEC$Study_type <- "AmphChrNOEC"
AmphChrNOEC$Study_type_2 <- "Chronic"
#### ANELLIDAE
## Anellidae acute
AnnAcuteEC50 <- KeyStudies_Fresh %>%
filter(SSD.Group == "anellidae") %>%
filter(Endpoint_Clean %in% c(endpoint_acute)) %>%
filter(Duration.hours >= 24) %>%
filter(Duration.hours <= 96) %>%
choose_the_max_function() %>%
endpoint_ESR_Step_acute() %>%
dissolved_ESR_fun() %>%
MoN_ESR_function() %>%
group_by(Chem.CODE, CAS.Number, Esr.CODE, SSD.Group, Species.Name, Endpoint_Clean, Final_com_type, Final_origin, TestMat, Quality) %>%
summarise(value_m = mean(value, na.rm=TRUE), Count = n(), sd = sd(value, na.rm=TRUE), cv = ((sd/value_m)*100), min = min(value), max = max(value))
AnnAcuteEC50$Study_type <- "AnnAcuteEC50"
AnnAcuteEC50$Study_type_2 <- "Acute"
## Anellidae chronic EC50
AnnChrEC50 <- KeyStudies_Fresh %>%
filter(SSD.Group == "anellidae") %>%
filter(Endpoint_Clean %in% c(endpoint_acute)) %>%
filter(Duration.hours > 96) %>%
choose_the_max_function() %>%
endpoint_ESR_Step_acute() %>%
dissolved_ESR_fun() %>%
MoN_ESR_function() %>%
group_by(Chem.CODE, CAS.Number, Esr.CODE, SSD.Group, Species.Name, Endpoint_Clean, Final_com_type, Final_origin, TestMat, Quality) %>%
summarise(value_m = mean(value, na.rm=TRUE), Count = n(), sd = sd(value, na.rm=TRUE), cv = ((sd/value_m)*100), min = min(value), max = max(value))
AnnChrEC50$Study_type <- "AnnChrEC50"
AnnChrEC50$Study_type_2 <- "Chronic"
## Anellidae chronic NOEC
AnnChrNOEC <- KeyStudies_Fresh %>%
filter(SSD.Group == "anellidae") %>%
filter(Endpoint_Clean %in% c(endpoint_chronic)) %>%
filter(Duration.hours > 96) %>%
choose_the_max_function() %>%
endpoint_ESR_Step_chronic() %>%
dissolved_ESR_fun() %>%
MoN_ESR_function() %>%
group_by(Chem.CODE, CAS.Number, Esr.CODE, SSD.Group, Species.Name, Endpoint_Clean, Final_com_type, Final_origin, TestMat, Quality) %>%
summarise(value_m = mean(value, na.rm=TRUE), Count = n(), sd = sd(value, na.rm=TRUE), cv = ((sd/value_m)*100), min = min(value), max = max(value))
AnnChrNOEC$Study_type <- "AnnChrNOEC"
AnnChrNOEC$Study_type_2 <- "Chronic"
#### INSECT
## Insect acute
InsAcuteEC50 <- KeyStudies_Fresh %>%
filter(SSD.Group == "insect") %>%
filter(Endpoint_Clean %in% c(endpoint_acute)) %>%
filter(Duration.hours >= 24) %>%
filter(Duration.hours <= 96) %>%
choose_the_max_function() %>%
endpoint_ESR_Step_acute() %>%
dissolved_ESR_fun() %>%
MoN_ESR_function() %>%
group_by(Chem.CODE, CAS.Number, Esr.CODE, SSD.Group, Species.Name, Endpoint_Clean, Final_com_type, Final_origin, TestMat, Quality) %>%
summarise(value_m = mean(value, na.rm=TRUE), Count = n(), sd = sd(value, na.rm=TRUE), cv = ((sd/value_m)*100), min = min(value), max = max(value))
InsAcuteEC50$Study_type <- "InsAcuteEC50"
InsAcuteEC50$Study_type_2 <- "Acute"
## Insect chronic EC50
InsChrEC50 <- KeyStudies_Fresh %>%
filter(SSD.Group == "insect") %>%
filter(Endpoint_Clean %in% c(endpoint_acute)) %>%
filter(Duration.hours > 96) %>%
choose_the_max_function() %>%
endpoint_ESR_Step_acute() %>%
dissolved_ESR_fun() %>%
MoN_ESR_function() %>%
group_by(Chem.CODE, CAS.Number, Esr.CODE, SSD.Group, Species.Name, Endpoint_Clean, Final_com_type, Final_origin, TestMat, Quality) %>%
summarise(value_m = mean(value, na.rm=TRUE), Count = n(), sd = sd(value, na.rm=TRUE), cv = ((sd/value_m)*100), min = min(value), max = max(value))
InsChrEC50$Study_type <- "InsChrEC50"
InsChrEC50$Study_type_2 <- "Chronic"
## Insect chronic NOEC
InsChrNOEC <- KeyStudies_Fresh %>%
filter(SSD.Group == "insect") %>%
filter(Endpoint_Clean %in% c(endpoint_chronic)) %>%
filter(Duration.hours > 96) %>%
choose_the_max_function() %>%
endpoint_ESR_Step_chronic() %>%
dissolved_ESR_fun() %>%
MoN_ESR_function() %>%
group_by(Chem.CODE, CAS.Number, Esr.CODE, SSD.Group, Species.Name, Endpoint_Clean, Final_com_type, Final_origin, TestMat, Quality) %>%
summarise(value_m = mean(value, na.rm=TRUE), Count = n(), sd = sd(value, na.rm=TRUE), cv = ((sd/value_m)*100), min = min(value), max = max(value))
InsChrNOEC$Study_type <- "InsChrNOEC"
InsChrNOEC$Study_type_2 <- "Chronic"
#### PLANT
## plant acute
PlanAcuteEC50 <- KeyStudies_Fresh %>%
filter(SSD.Group == "plant") %>%
filter(Endpoint_Clean %in% c(endpoint_acute)) %>%
filter(Duration.hours >= 40) %>%
filter(Duration.hours <= 120) %>%
choose_the_max_function() %>%
endpoint_ESR_Step_acute() %>%
dissolved_ESR_fun() %>%
MoN_ESR_function() %>%
group_by(Chem.CODE, CAS.Number, Esr.CODE, SSD.Group, Species.Name, Endpoint_Clean, Final_com_type, Final_origin, TestMat, Quality) %>%
summarise(value_m = mean(value, na.rm=TRUE), Count = n(), sd = sd(value, na.rm=TRUE), cv = ((sd/value_m)*100), min = min(value), max = max(value))
PlanAcuteEC50$Study_type <- "PlanAcuteEC50"
PlanAcuteEC50$Study_type_2 <- "Acute"
## plant chronic EC50
PlanChrEC50 <- KeyStudies_Fresh %>%
filter(SSD.Group == "plant") %>%
filter(Endpoint_Clean %in% c(endpoint_acute)) %>%
filter(Duration.hours > 120) %>%
choose_the_max_function() %>%
endpoint_ESR_Step_acute() %>%
dissolved_ESR_fun() %>%
MoN_ESR_function() %>%
group_by(Chem.CODE, CAS.Number, Esr.CODE, SSD.Group, Species.Name, Endpoint_Clean, Final_com_type, Final_origin, TestMat, Quality) %>%
summarise(value_m = mean(value, na.rm=TRUE), Count = n(), sd = sd(value, na.rm=TRUE), cv = ((sd/value_m)*100), min = min(value), max = max(value))
PlanChrEC50$Study_type <- "PlanChrEC50"
PlanChrEC50$Study_type_2 <- "Chronic"
## plant chronic NOEC
PlanChrNOEC <- KeyStudies_Fresh %>%
filter(SSD.Group == "plant") %>%
filter(Endpoint_Clean %in% c(endpoint_chronic)) %>%
filter(Duration.hours > 120) %>%
choose_the_max_function() %>%
endpoint_ESR_Step_chronic() %>%
dissolved_ESR_fun() %>%
MoN_ESR_function() %>%
group_by(Chem.CODE, CAS.Number, Esr.CODE, SSD.Group, Species.Name, Endpoint_Clean, Final_com_type, Final_origin, TestMat, Quality) %>%
summarise(value_m = mean(value, na.rm=TRUE), Count = n(), sd = sd(value, na.rm=TRUE), cv = ((sd/value_m)*100), min = min(value), max = max(value))
PlanChrNOEC$Study_type <- "PlanChrNOEC"
PlanChrNOEC$Study_type_2 <- "Chronic"
#### ROTIFERA
## rotifera acute
RotAcuteEC50 <- KeyStudies_Fresh %>%
filter(SSD.Group == "rotifera") %>%
filter(Endpoint_Clean %in% c(endpoint_acute)) %>%
filter(Duration.hours < 40) %>%
choose_the_max_function() %>%
endpoint_ESR_Step_acute() %>%
dissolved_ESR_fun() %>%
MoN_ESR_function() %>%
group_by(Chem.CODE, CAS.Number, Esr.CODE, SSD.Group, Species.Name, Endpoint_Clean, Final_com_type, Final_origin, TestMat, Quality) %>%
summarise(value_m = mean(value, na.rm=TRUE), Count = n(), sd = sd(value, na.rm=TRUE), cv = ((sd/value_m)*100), min = min(value), max = max(value))
RotAcuteEC50$Study_type <- "RotAcuteEC50"
RotAcuteEC50$Study_type_2 <- "Acute"
## Rotifera chronic EC50
RotChrEC50 <- KeyStudies_Fresh %>%
filter(SSD.Group == "rotifera") %>%
filter(Endpoint_Clean %in% c(endpoint_acute)) %>%
filter(Duration.hours >= 40) %>%
choose_the_max_function() %>%
endpoint_ESR_Step_acute() %>%
dissolved_ESR_fun() %>%
MoN_ESR_function() %>%
group_by(Chem.CODE, CAS.Number, Esr.CODE, SSD.Group, Species.Name, Endpoint_Clean, Final_com_type, Final_origin, TestMat, Quality) %>%
summarise(value_m = mean(value, na.rm=TRUE), Count = n(), sd = sd(value, na.rm=TRUE), cv = ((sd/value_m)*100), min = min(value), max = max(value))
RotChrEC50$Study_type <- "RotChrEC50"
RotChrEC50$Study_type_2 <- "Chronic"
## Rotifera chronic NOEC
RotChrNOEC <- KeyStudies_Fresh %>%
filter(SSD.Group == "rotifera") %>%
filter(Endpoint_Clean %in% c(endpoint_chronic)) %>%
filter(Duration.hours >= 40) %>%
choose_the_max_function() %>%
endpoint_ESR_Step_chronic() %>%
dissolved_ESR_fun() %>%
MoN_ESR_function() %>%
group_by(Chem.CODE, CAS.Number, Esr.CODE, SSD.Group, Species.Name, Endpoint_Clean, Final_com_type, Final_origin, TestMat, Quality) %>%
summarise(value_m = mean(value, na.rm=TRUE), Count = n(), sd = sd(value, na.rm=TRUE), cv = ((sd/value_m)*100), min = min(value), max = max(value))
RotChrNOEC$Study_type <- "RotChrNOEC"
RotChrNOEC$Study_type_2 <- "Chronic"
#### BInding data
# Acute
All_Acute_EC50eq <- bind_rows(FishAcuteEC50, CrustAcuteEC50, AlgaeAcuteEC50, MollAcuteEC50, InsAcuteEC50, AnnAcuteEC50, PlanAcuteEC50, AmphAcuteEC50, RotAcuteEC50) %>%
mutate(logValue = log10(value_m))
# Chronic EC50 (includiing algae)
AllChrEC50_with_algae <- bind_rows(AlgaeAcuteEC50, FishChrEC50, CrustChrEC50, MollChrEC50, PlanChrEC50, InsChrEC50, AmphChrEC50, AnnChrEC50, RotChrEC50)%>%
mutate(logValue = log10(value_m))
# chronic NOEC
AllChrNOECeq <- bind_rows(AlgaeChronNOEC, FishChrNOEC, CrustChrNOEC, AmphChrNOEC, MollChrNOEC, InsChrNOEC, PlanChrNOEC, RotChrNOEC, AnnChrNOEC)%>%
mutate(logValue = log10(value_m))
rm(endpoint_acute, endpoint_chronic,AlgaeAcuteEC50,AlgaeChronNOEC,AmphAcuteEC50, AmphChrEC50,AmphChrNOEC,AnnAcuteEC50, AnnChrEC50,AnnChrNOEC,CrustChrEC50,CrustAcuteEC50,CrustChrNOEC,FishAcuteEC50,FishChrEC50,FishChrNOEC,InsAcuteEC50,InsChrEC50,InsChrNOEC,MollAcuteEC50,MollChrEC50,MollChrNOEC,PlanAcuteEC50,PlanChrEC50,PlanChrNOEC,RotAcuteEC50,RotChrEC50,RotChrNOEC)
### Add solubility and kow info
Sol_Kow <- Final_physChem_table[ ,names(Final_physChem_table) %in% c("EC.Number", "KOW", "Sol25")]
names(Sol_Kow)[1] <- "Chem.CODE"
Sol_Kow$KOW <- as.numeric(Sol_Kow$KOW)
Sol_Kow$Sol25 <- as.numeric(Sol_Kow$Sol25)
All_Acute_EC50eq <- left_join(All_Acute_EC50eq, Sol_Kow, by = "Chem.CODE")
AllChrEC50_with_algae <- left_join(AllChrEC50_with_algae, Sol_Kow, by = "Chem.CODE")
AllChrNOECeq <- left_join(AllChrNOECeq, Sol_Kow, by = "Chem.CODE")
rm(Sol_Kow)
#adding a column with ratio between solubility and toxicity -> all values with a ration below 1 (or 0.1) are suspect
All_Acute_EC50eq$Ratio_Sol_Tox <- All_Acute_EC50eq$Sol25/All_Acute_EC50eq$value_m
AllChrEC50_with_algae$Ratio_Sol_Tox <- AllChrEC50_with_algae$Sol25/AllChrEC50_with_algae$value_m
AllChrNOECeq$Ratio_Sol_Tox <- AllChrNOECeq$Sol25/AllChrNOECeq$value_m
#### geometric mean for species
# acute
ECHA.Acute.EC50 <- All_Acute_EC50eq %>%
group_by(Chem.CODE, CAS.Number, Species.Name, SSD.Group, Final_com_type, Final_origin) %>%
summarise(Valuegeom = gm_mean(value_m, na.rm=TRUE), sd = sd(value_m, na.rm=TRUE), min = min(value_m, na.rm=TRUE), max = max(value_m, na.rm=TRUE), Valueharm = hm_mean(value_m), Count.test = n()) %>%
mutate(logValue = log10(Valuegeom)) %>%
mutate(RatiogeomHarm = Valuegeom/Valueharm)
ECHA.Acute.EC50$TYPE <- "AcuteEC50eq"
# chronic EC50
ECHA.Chr.EC50 <- AllChrEC50_with_algae %>%
filter(SSD.Group != "algae") %>%
group_by(Chem.CODE, CAS.Number, Species.Name, SSD.Group, Final_com_type, Final_origin) %>%
summarise(Valuegeom = gm_mean(value_m, na.rm=TRUE), sd = sd(value_m, na.rm=TRUE), min = min(value_m, na.rm=TRUE), max = max(value_m, na.rm=TRUE), Valueharm = hm_mean(value_m), Count.test = n()) %>%
mutate(logValue = log10(Valuegeom)) %>%
mutate(RatiogeomHarm = Valuegeom/Valueharm)
ECHA.Chr.EC50$TYPE <- "ChronicEC50eq"
# chronic NOEC
ECHA.NOEC <- AllChrNOECeq %>%
group_by(Chem.CODE, CAS.Number, Species.Name, SSD.Group, Final_com_type, Final_origin) %>%
summarise(Valuegeom = gm_mean(value_m, na.rm=TRUE), sd = sd(value_m, na.rm=TRUE), min = min(value_m, na.rm=TRUE), max = max(value_m, na.rm=TRUE), Valueharm = hm_mean(value_m), Count.test = n()) %>%
mutate(logValue = log10(Valuegeom)) %>%
mutate(RatiogeomHarm = Valuegeom/Valueharm)
ECHA.NOEC$TYPE <- "ChronicNOECeq"
rm(All_Acute_EC50eq,AllChrEC50_with_algae,AllChrNOECeq,KeyStudies_Fresh)
### Variables sd, min, max, valueharm, logvalue and ratiogeomharm of each table are not needed in the next steps, but they are still calculated and reported in this R script as they were used for the analysis of the data and the derivation of the calculation steps afterwards.
```

## Sheet: TS3
		TS3	Total number and type of substances in the REACH-ecotox DB (7713 substances).
		Composition	Type of substances	Number of Substances	%
		mono	element	21	0.0027
			inorganic	603	0.0782
			no info (1)	153	0.0198
			organic	4095	0.5309
			organometallic	103	0.0134
			petroleum product	28	0.0036
			tie	22	0.0029
		multi	inorganic	39	0.0051
			no info	26	0.0034
			organic	593	0.0769
			organometallic	9	0.0012
			petroleum product	3	0.0004
		no info	organic	1	0.0001
		tie	inorganic	4	0.0005
			no info	1	0.0001
			organic	40	0.0052
			organometallic	1	0.0001
			tie	4	0.0005
		UVCB (2)	inorganic	116	0.015
			no info	104	0.0135
			organic	1321	0.1713
			organometallic	46	0.006
			petroleum product	372	0.0482
			tie	8	0.001
		1Substance origin not available in the REACH database; 2 UVCB (Substance of Unknown or Variable composition, Complex reaction products, or Biological materials)

## Sheet: TS4
TS4	List of species available in the REACH database
Taxonomy Group	Species Name	Genus	Family	Order	Phylum	Source (see Species_DB_Source tab)			DB name	DB website
algae	algae					AlgaeBase			AlgaeBase	http://www.algaebase.org/
algae	amphidinium carterae	amphidinium	gymnodiniaceae	gymnodiniales	miozoa	AlgaeBase			AmphibiaWeb	http://www.amphibiaweb.org/
algae	amphiprora sp.	amphiprora	amphipleuraceae	naviculales	bacillariophyta	AlgaeBase			Encyclopedia of Life	http://eol.org/
algae	anabaena cylindrica	anabaena	nostocaceae	nostocales	cyanobacteria	AlgaeBase			FishBase	http://www.fishbase.org/
algae	anabaena flosaquae	anabaena	nostocaceae	nostocales	cyanobacteria	AlgaeBase			Integrated Taxonomic Information System	https://www.itis.gov/
algae	anabaena inaequalis	anabaena	nostocaceae	nostocales	cyanobacteria	AlgaeBase			The IUCN red list for Threatened Species	http://www.iucnredlist.org/
algae	anabaena sp.	anabaena	nostocaceae	nostocales	cyanobacteria	AlgaeBase			The database of zoological collections	http://mczbase.mcz.harvard.edu/
algae	anacystis sp.	anacystis	microcystaceae	chroococcales	cyanobacteria	AlgaeBase			Wikipedia	https://www.wikipedia.org/
algae	ankistrodesmus falcatus	ankistrodesmus	selenastraceae	sphaeropleales	chlorophyta	AlgaeBase			World Register of Marine Species	http://www.marinespecies.org/
algae	ankistrodesmus sp.	ankistrodesmus	selenastraceae	sphaeropleales	chlorophyta	AlgaeBase
algae	aphanizomenon flosaquae	aphanizomenon	aphanizomenonaceae	nostocales	cyanobacteria	AlgaeBase
algae	aphanocapsa marina	aphanocapsa	merismopediaceae	synechococcales	cyanobacteria	AlgaeBase
algae	aphanocapsa zanardinii	aphanocapsa	merismopediaceae	synechococcales	cyanobacteria	AlgaeBase
algae	arthrospira platensis	arthrospira	microcoleaceae	oscillatoriales	cyanobacteria	AlgaeBase
algae	ascophyllum nodosum	ascophyllum	fucaceae	fucales	ochrophyta	WoRMS
algae	asterionella formosa	asterionella	tabellariaceae	tabellariales	bacillariophyta	AlgaeBase
algae	asterionellopsis glacialis	asterionellopsis	rhaphoneidaceae	rhaphoneidales	bacillariophyta	AlgaeBase
algae	asterocapsa nidulans	asterocapsa	chroococcaceae	chroococcales	cyanobacteria	AlgaeBase
algae	aureococcus anophagefferens	aureococcus	pelagomonadaceae	pelagomonadales	ochrophyta	AlgaeBase
algae	ceramium tenuicorne	ceramium	ceramiaceae	ceramiales	rhodophyta	AlgaeBase
algae	chaetoceros calcitrans	chaetoceros	chaetocerotaceae	chaetocerotales	bacillariophyta	AlgaeBase
algae	chaetoceros compressum	chaetoceros	chaetocerotaceae	chaetocerotales	bacillariophyta	AlgaeBase
algae	chaetoceros didymus	chaetoceros	chaetocerotaceae	chaetocerotales	bacillariophyta	AlgaeBase
algae	chaetoceros gracilis	chaetoceros	chaetocerotaceae	chaetocerotales	bacillariophyta	AlgaeBase
algae	chaetoceros simplex	chaetoceros	chaetocerotaceae	chaetocerotales	bacillariophyta	AlgaeBase
algae	champia parvula	champia	champiaceae	rhodymeniales	rhodophyta	WoRMS
algae	chara vulgaris	chara	characeae	charales	charophyta	ITIS
algae	chlamydomonadales sp.			chlamydomonadales	chlorophyta	AlgaeBase
algae	chlamydomonas angulosa	chlamydomonas	chlamydomonadaceae	chlamydomonadales	chlorophyta	AlgaeBase
algae	chlamydomonas moewusii	chlamydomonas	chlamydomonadaceae	chlamydomonadales	chlorophyta	AlgaeBase
algae	chlamydomonas reinhardtii	chlamydomonas	chlamydomonadaceae	chlamydomonadales	chlorophyta	AlgaeBase
algae	chlamydomonas sp.	chlamydomonas	chlamydomonadaceae	chlamydomonadales	chlorophyta	AlgaeBase
algae	chlorella emersonii	chlorella	chlorellaceae	chlorellales	chlorophyta	AlgaeBase
algae	chlorella fusca	chlorella	chlorellaceae	chlorellales	chlorophyta	AlgaeBase
algae	chlorella kessleri	chlorella	chlorellaceae	chlorellales	chlorophyta	AlgaeBase
algae	chlorella pyrenoidosa	chlorella	chlorellaceae	chlorellales	chlorophyta	AlgaeBase
algae	chlorella sp.	chlorella	chlorellaceae	chlorellales	chlorophyta	AlgaeBase
algae	chlorella vulgaris	chlorella	chlorellaceae	chlorellales	chlorophyta	AlgaeBase
algae	chlorococcum sp.	chlorococcum	chlorococcaceae	chlamydomonadales	chlorophyta	AlgaeBase
algae	chlorophyta				chlorophyta	AlgaeBase
algae	chondrus crispus	chondrus	gigartinaceae	gigartinales	rhodophyta	AlgaeBase
algae	chroococcus limneticus	chroococcus	merismopediaceae	synechococcales	cyanobacteria	AlgaeBase
algae	chrysotila carterae	chrysotila	isochrysidaceae	isochrysidales	haptophyta	AlgaeBase
algae	cladophora glomerata	cladophora	cladophoraceae	cladophorales	chlorophyta	AlgaeBase
algae	cladophora sp.	cladophora	cladophoraceae	cladophorales	chlorophyta	AlgaeBase
algae	coelastrum microporum	coelastrum	coelastroideae	scenedesmaceae	chlorophyta	AlgaeBase
algae	coelastrum proboscideum	coelastrum	coelastroideae	scenedesmaceae	chlorophyta	AlgaeBase
algae	conticribra guillardii	conticribra	thalassiosiraceae	thalassiosirales	bacillariophyta	AlgaeBase
algae	cryptomonas sp.	cryptomonas	cryptomonadaceae	cryptomonadales	cryptophyta	AlgaeBase
algae	cyanobacteria				cyanobacteria	AlgaeBase
algae	cyclotella cryptica	cyclotella	stephanodiscaceae	stephanodiscales	bacillariophyta	AlgaeBase
algae	cyclotella meneghiniana	cyclotella	stephanodiscaceae	stephanodiscales	bacillariophyta	AlgaeBase
algae	cyclotella nana	cyclotella	stephanodiscaceae	stephanodiscales	bacillariophyta	AlgaeBase
algae	cyclotella sp.	cyclotella	stephanodiscaceae	stephanodiscales	bacillariophyta	AlgaeBase
algae	cylindrospermum majus	cylindrospermum	nostocaceae	nostocales	cyanobacteria	AlgaeBase
algae	cylindrotheca closterium	cylindrotheca	bacillariaceae	bacillariales	bacillariophyta	WoRMS
algae	cylindrotheca fusiformis	cylindrotheca	bacillariaceae	bacillariales	bacillariophyta	WoRMS
algae	cylindrotheca sp.	cylindrotheca	bacillariaceae	bacillariales	bacillariophyta	WoRMS
algae	desmodesmus sp.	desmodesmus	scenedesmaceae	sphaeropleales	chlorophyta	AlgaeBase
algae	desmodesmus spinosus	desmodesmus	scenedesmaceae	sphaeropleales	chlorophyta	AlgaeBase
algae	desmodesmus subspicatus	desmodesmus	scenedesmaceae	sphaeropleales	chlorophyta	AlgaeBase
algae	desmonostoc muscorum	desmonostoc	nostocaceae	nostocales	cyanobacteria	AlgaeBase
algae	diacronema lutheri	diacronema	pavlovaceae	pavlovales	haptophyta	AlgaeBase
algae	ditylum brightwellii	ditylum	lithodesmiaceae	lithodesmiales	bacillariophyta	AlgaeBase
algae	dunaliella bioculata	dunaliella	dunaliellaceae	chlamydomonadales	chlorophyta	AlgaeBase
algae	dunaliella parva	dunaliella	dunaliellaceae	chlamydomonadales	chlorophyta	AlgaeBase
algae	dunaliella salina	dunaliella	dunaliellaceae	chlamydomonadales	chlorophyta	AlgaeBase
algae	dunaliella sp.	dunaliella	dunaliellaceae	chlamydomonadales	chlorophyta	AlgaeBase
algae	dunaliella tertiolecta	dunaliella	dunaliellaceae	chlamydomonadales	chlorophyta	AlgaeBase
algae	dunaliella viridis	dunaliella	dunaliellaceae	chlamydomonadales	chlorophyta	AlgaeBase
algae	ectocarpus variabilis	ectocarpus	ectocarpaceae	ectocarpales	ochrophyta	AlgaeBase
algae	emiliania huxleyi	emiliania	noelaerhabdaceae	isochrysidales	haptophyta	AlgaeBase
algae	enteromorpha intestinalis	enteromorpha	ulvaceae	ulvales	chlorophyta	WoRMS
algae	entomoneis paludosa	entomoneis	entomoneidaceae	surirellales	bacillariophyta	AlgaeBase
algae	entomoneis punctulata	entomoneis	entomoneidaceae	surirellales	bacillariophyta	AlgaeBase
algae	entosiphon sulcatum	entosiphon	peranemataceae	euglenales	euglenophyta	AlgaeBase
algae	euglena gracilis	euglena	euglanaceae	euglanales	euglenophyta	AlgaeBase
algae	euglena sp.	euglena	euglanaceae	euglanales	euglenophyta	AlgaeBase
algae	eutreptiella sp.	eutreptiella	eutreptiaceae	eutreptiales	euglenozoa	AlgaeBase
algae	fistulifera pelliculosa	fistulifera	stauroneidaceae	naviculales	bacillariophyta	AlgaeBase
algae	fucus serratus	fucus	fucaceae	fucales	ochrophyta	WoRMS
algae	fucus spiralis	fucus	fucaceae	fucales	ochrophyta	WoRMS
algae	fucus vesiculosus	fucus	fucaceae	fucales	ochrophyta	WoRMS
algae	glenodinium halli	glenodinium	glenodiniaceae	peridiniales	miozoa	AlgaeBase
algae	gloeotaenium loitlesbergerianum	gloeotaenium	oocystaceae	trebouxiophyceae	chlorophyta	ITIS
algae	gloeotaenium sp.	gloeotaenium	oocystaceae	trebouxiophyceae	chlorophyta	AlgaeBase
algae	gracilaria tenuistipitata	gracilaria	gracilariaceae	gracilariales	rhodophyta	AlgaeBase
algae	guinardia delicatula	guinardia	rhizosoleniaceae	rhizosoleniales	bacillariophyta	AlgaeBase
algae	gyrosigma acuminatum	gyrosigma	naviculaceae	naviculales	bacillariophyta	AlgaeBase
algae	haematococcus pluvialis	haematococcus	haematococcaceae	chlamydomonadales	chlorophyta	AlgaeBase
algae	halamphora exigua	halamphora	amphipleuraceae	naviculales	bacillariophyta	AlgaeBase
algae	heterosigma akashiwo	heterosigma	chattonellaceae	chattonellales	ochrophyta	AlgaeBase
algae	isochrysis galbana	isochrysis	isochrysidaceae	isochrysidales	haptophyta	AlgaeBase
algae	laminaria hyperborea	laminaria	laminariaceae	laminariales	ochrophyta	WoRMS
algae	macrocystis pyrifera	macrocystis	laminariaceae	laminariales	ochrophyta	WoRMS
algae	mastigocladus laminosus	mastigocladus	hapalosiphonaceae	nostocales	cyanobacteria	AlgaeBase
algae	mastigocladus sp.	mastigocladus	hapalosiphonaceae	nostocales	cyanobacteria	AlgaeBase
algae	merismopedia quadruplicatum	merismopedia	merismopediaceae	synechococcales	cyanobacteria	AlgaeBase
algae	microcystis aeruginosa	microcystis	microcystaceae	chroococcales	cyanobacteria	AlgaeBase
algae	microcystis sp.	microcystis	microcystaceae	chroococcales	cyanobacteria	AlgaeBase
algae	minutocellus polymorpha	minutocellus	cymatosiraceae	cymatosirales	bacillariophyta	AlgaeBase
algae	monoraphidium griffithii	monoraphidium	selenastraceae	sphaeropleales	chlorophyta	AlgaeBase
algae	monoraphidium sp.	monoraphidium	selenastraceae	sphaeropleales	chlorophyta	AlgaeBase
algae	nannochloris sp.	nannochloris	chlorellaceae	chlorellales	chlorophyta	WoRMS
algae	nannochloropsis oculata	nannochloropsis	monodopsidaceae	eustigmatales	ochrophyta	AlgaeBase
algae	nannochloropsis salina	nannochloropsis	monodopsidaceae	eustigmatales	ochrophyta	AlgaeBase
algae	navicula arenaria	navicula	naviculaceae	naviculales	bacillariophyta	AlgaeBase
algae	navicula cryptocephala	navicula	naviculaceae	naviculales	bacillariophyta	AlgaeBase
algae	navicula gracilis	navicula	naviculaceae	naviculales	bacillariophyta	AlgaeBase
algae	navicula salinicola	navicula	naviculaceae	naviculales	bacillariophyta	AlgaeBase
algae	navicula sp.	navicula	naviculaceae	naviculales	bacillariophyta	AlgaeBase
algae	nephroselmis pyriformis	nephroselmis	nephroselmidaceae	nephroselmidales	chlorophyta	AlgaeBase
algae	nitella sp.	nitella	characeae	charales	charophyta	AlgaeBase
algae	nitzschia angularis	nitzschia	bacillariaceae	bacillariales	bacillariophyta	AlgaeBase
algae	nitzschia dissipata	nitzschia	bacillariaceae	bacillariales	bacillariophyta	AlgaeBase
algae	nitzschia dubiiformis	nitzschia	bacillariaceae	bacillariales	bacillariophyta	AlgaeBase
algae	nitzschia linearis	nitzschia	bacillariaceae	bacillariales	bacillariophyta	AlgaeBase
algae	nitzschia palea	nitzschia	bacillariaceae	bacillariales	bacillariophyta	AlgaeBase
algae	nitzschia sigma	nitzschia	bacillariaceae	bacillariales	bacillariophyta	AlgaeBase
algae	nitzschia sp.	nitzschia	bacillariaceae	bacillariales	bacillariophyta	AlgaeBase
algae	nitzschia thermalis	nitzschia	bacillariaceae	bacillariales	bacillariophyta	AlgaeBase
algae	nostoc calcicola	nostoc	nostocaceae	nostocales	cyanobacteria	AlgaeBase
algae	nostoc sp.	nostoc	nostocaceae	nostocales	cyanobacteria	AlgaeBase
algae	oscillatoria ornata	oscillatoria	oscillatoriaceae	oscillatoriales	cyanobacteria	AlgaeBase
algae	oscillatoria perornata	oscillatoria	oscillatoriaceae	oscillatoriales	cyanobacteria	AlgaeBase
algae	oscillatoria sp.	oscillatoria	oscillatoriaceae	oscillatoriales	cyanobacteria	AlgaeBase
algae	oscillatoria tenuis	oscillatoria	oscillatoriaceae	oscillatoriales	cyanobacteria	AlgaeBase
algae	pediastrum duplex	pediastrum	hydrodictyaceae	sphaeropleales	chlorophyta	AlgaeBase
algae	pelvetia canaliculata	pelvetia	fucaceae	fucales	ochrophyta	WoRMS
algae	phaeodactylum tricornutum	phaeodactylum	phaeodactylaceae	naviculales	bacillariophyta	AlgaeBase
algae	planktothrix agardhii	planktothrix	microcoleaceae	oscillatoriales	cyanobacteria	AlgaeBase
algae	planktothrix rubescens	planktothrix	microcoleaceae	oscillatoriales	cyanobacteria	AlgaeBase
algae	platessa salinarum	platessa	achnanthaceae	mastogloiales	bacillariophyta	AlgaeBase
algae	platymonas sp.	platymonas	volvocaceae	chlamydomonadales	chlorophyta	AlgaeBase
algae	plectonema boryanum	plectonema	leptolyngbyaceae	synechococcales	cyanobacteria	AlgaeBase
algae	polysiphonia urceolata	polysiphonia	rhodomelaceae	ceramiales	rhodophyta	WoRMS
algae	porphyra umbilicalis	porphyra	bangiaceae	bangiales	rhodophyta	ITIS
algae	porphyridium purpureum	porphyridium	porphyridiaceae	porphyridiales	rhodophyta	AlgaeBase
algae	prorocentrum cordatum	prorocentrum	prorocentraceae	prorocentrales	miozoa	AlgaeBase
algae	prorocentrum micans	prorocentrum	prorocentraceae	prorocentrales	miozoa	AlgaeBase
algae	pseudanabaena sp.	pseudanabaena	pseudanabaenaceae	synechococcales	cyanobacteria	AlgaeBase
algae	pseudokirchneriella sp.	pseudokirchneriella	selenastraceae	sphaeropleales	chlorophyta	AlgaeBase
algae	raphidocelis subcapitata	raphidocelis	selenastraceae	sphaeropleales	chlorophyta	AlgaeBase
algae	rhodomonas baltica	rhodomonas	pyrenomonadaceae	pyrenomonadales	cryptophyta	AlgaeBase
algae	rhodomonas lens	rhodomonas	pyrenomonadaceae	pyrenomonadales	cryptophyta	AlgaeBase
algae	rhodomonas salina	rhodomonas	pyrenomonadaceae	pyrenomonadales	cryptophyta	AlgaeBase
algae	romeria leopoliensis	romeria	romeriaceae	synechococcales	cyanobacteria	AlgaeBase
algae	saccharina latissima	saccharina	laminariaceae	laminariales	ochrophyta	WoRMS
algae	scenedesmus acuminatus	scenedesmus	scenedesmaceae	sphaeropleales	chlorophyta	ITIS
algae	scenedesmus acutus	scenedesmus	scenedesmaceae	sphaeropleales	chlorophyta	ITIS
algae	scenedesmus bijugus	scenedesmus	scenedesmaceae	sphaeropleales	chlorophyta	AlgaeBase
algae	scenedesmus brasiliensis	scenedesmus	scenedesmaceae	sphaeropleales	chlorophyta	ITIS
algae	scenedesmus dimorphus	scenedesmus	scenedesmaceae	sphaeropleales	chlorophyta	ITIS
algae	scenedesmus obliquus	scenedesmus	scenedesmaceae	sphaeropleales	chlorophyta	ITIS
algae	scenedesmus pannonicus	scenedesmus	scenedesmaceae	sphaeropleales	chlorophyta	ITIS
algae	scenedesmus quadricauda	scenedesmus	scenedesmaceae	sphaeropleales	chlorophyta	ITIS
algae	scenedesmus sp.	scenedesmus	scenedesmaceae	sphaeropleales	chlorophyta	ITIS
algae	scenedesmus vacuolatus	scenedesmus	scenedesmaceae	sphaeropleales	chlorophyta	ITIS
algae	scrippsiella acuminata	scrippsiella	thoracosphaeraceae	peridiniales	miozoa	AlgaeBase
algae	selenastrum bibraianum	selenastrum	selenastraceae	sphaeropleales	chlorophyta	AlgaeBase
algae	selenastrum capricornutum	selenastrum	selenastraceae	sphaeropleales	chlorophyta	AlgaeBase
algae	selenastrum sp.	selenastrum	selenastraceae	sphaeropleales	chlorophyta	AlgaeBase
algae	sellaphora seminulum	sellaphora	sellaphoraceae	naviculales	bacillariophyta	AlgaeBase
algae	skeletonema costatum	skeletonema	skeletonemataceae	thalassiosirales	bacillariophyta	AlgaeBase
algae	skeletonema marinoi	skeletonema	skeletonemataceae	thalassiosirales	bacillariophyta	AlgaeBase
algae	spermatozopsis exsultans	spermatozopsis	dunaliellaceae	chlamydomonadales	chlorophyta	AlgaeBase
algae	sphaerellocystis ampla	sphaerellocystis	palmellopsidaceae	chlamydomonadales	chlorophyta	AlgaeBase
algae	spirogyra decimina	spirogyra	zygnemataceae	zygnematales	charophyta	AlgaeBase
algae	spirulina labyrinthiformis	spirulina	spirulinaceae	spirulinales	cyanobacteria	AlgaeBase
algae	stauridium tetras	stauridium	hydrodictyaceae	sphaeropleales	chlorophyta	AlgaeBase
algae	stauroneis constricta	stauroneis	stauroneidaceae	naviculales	bacillariophyta	AlgaeBase
algae	stigeoclonium sp.	stigeoclonium	chaetophoraceae	chaetophorales	chlorophyta	AlgaeBase
algae	surirella minuta	surirella	surirellaceae	surirellales	bacillariophyta	AlgaeBase
algae	synechococcus lividus	synechococcus	synechococcaceae	synechococcales	cyanobacteria	AlgaeBase
algae	synechococcus sp.	synechococcus	synechococcaceae	synechococcales	cyanobacteria	AlgaeBase
algae	tabellaria sp.	tabellaria	tabellariaceae	tabellariales	bacillariophyta	AlgaeBase
algae	tetraselmis maculata	tetraselmis	chlorodendraceae	chlorodendrales	chlorophyta	AlgaeBase
algae	tetraselmis sp.	tetraselmis	chlorodendraceae	chlorodendrales	chlorophyta	AlgaeBase
algae	tetraselmis subcordiformis	tetraselmis	chlorodendraceae	chlorodendrales	chlorophyta	AlgaeBase
algae	tetraselmis tetrathele	tetraselmis	chlorodendraceae	chlorodendrales	chlorophyta	AlgaeBase
algae	thalassiosira gravida	thalassiosira	thalassiosiraceae	thalassiosirales	bacillariophyta	AlgaeBase
algae	thalassiosira pseudonana	thalassiosira	thalassiosiraceae	thalassiosirales	bacillariophyta	AlgaeBase
algae	thalassiosira weissflogii	thalassiosira	thalassiosiraceae	thalassiosirales	bacillariophyta	AlgaeBase
algae	thalassiosirales			thalassiosirales	bacillariophyta	AlgaeBase
algae	trichormus doliolum	trichormus	nostocaceae	nostocales	cyanobacteria	AlgaeBase
algae	trichormus variabilis	trichormus	nostocaceae	nostocales	cyanobacteria	AlgaeBase
algae	ulva australis	ulva	ulvaceae	ulvales	chlorophyta	ITIS
amphibian	acris crepitans	acris	hylidae	anura	chordata	AmphibiaWeb
amphibian	ambystoma gracile	ambystoma	ambystomatidae	caudata	chordata	AmphibiaWeb
amphibian	ambystoma jeffersonianum	ambystoma	ambystomatidae	caudata	chordata	AmphibiaWeb
amphibian	ambystoma maculatum	ambystoma	ambystomatidae	caudata	chordata	AmphibiaWeb
amphibian	ambystoma mexicanum	ambystoma	ambystomatidae	caudata	chordata	AmphibiaWeb
amphibian	ambystoma opacum	ambystoma	ambystomatidae	caudata	chordata	AmphibiaWeb
amphibian	anaxyrus americanus	anaxyrus	bufonidae	anura	chordata	AmphibiaWeb
amphibian	anaxyrus boreas	anaxyrus	bufonidae	anura	chordata	AmphibiaWeb
amphibian	anaxyrus canorus	anaxyrus	bufonidae	anura	chordata	AmphibiaWeb
amphibian	anaxyrus fowleri	anaxyrus	bufonidae	anura	chordata	AmphibiaWeb
amphibian	anaxyrus terrestris	anaxyrus	bufonidae	anura	chordata	AmphibiaWeb
amphibian	bufo gargarizans	bufo	bufonidae	anura	chordata	AmphibiaWeb
amphibian	bufo japonicus	bufo	bufonidae	anura	chordata	AmphibiaWeb
amphibian	duttaphrynus melanostictus	duttaphrynus	bufonidae	anura	chordata	AmphibiaWeb
amphibian	euphlyctis hexadactylus	euphlyctis	ranidae	anura	chordata	AmphibiaWeb
amphibian	fejervarya limnocharis	fejervarya	ranidae	anura	chordata	AmphibiaWeb
amphibian	gastrophryne carolinensis	gastrophryne	microhylidae	anura	chordata	AmphibiaWeb
amphibian	hyla chrysoscelis	hyla	hylidae	anura	chordata	AmphibiaWeb
amphibian	hyla versicolor	hyla	hylidae	anura	chordata	AmphibiaWeb
amphibian	microhyla ornata	microhyla	microhylidae	anura	chordata	AmphibiaWeb
amphibian	pelophylax esculentus	pelophylax	ranidae	anura	chordata	AmphibiaWeb
amphibian	pelophylax porosus	pelophylax	ranidae	anura	chordata	AmphibiaWeb
amphibian	pelophylax ridibundus	pelophylax	ranidae	anura	chordata	AmphibiaWeb
amphibian	pleurodeles waltl	pleurodeles	salamandridae	caudata	chordata	AmphibiaWeb
amphibian	pseudacris regilla	pseudacris	hylidae	anura	chordata	IUCNredlist
amphibian	rana arvalis	rana	ranidae	anura	chordata	AmphibiaWeb
amphibian	rana berlandieri	rana	ranidae	anura	chordata	AmphibiaWeb
amphibian	rana catesbeiana	rana	ranidae	anura	chordata	AmphibiaWeb
amphibian	rana clamitans	rana	ranidae	anura	chordata	AmphibiaWeb
amphibian	rana japonica	rana	ranidae	anura	chordata	AmphibiaWeb
amphibian	rana palustris	rana	ranidae	anura	chordata	AmphibiaWeb
amphibian	rana pipiens	rana	ranidae	anura	chordata	AmphibiaWeb
amphibian	rana sp.	rana	ranidae	anura	chordata	AmphibiaWeb
amphibian	rana sphenocephala	rana	ranidae	anura	chordata	AmphibiaWeb
amphibian	rana sylvatica	rana	ranidae	anura	chordata	AmphibiaWeb
amphibian	rana temporaria	rana	ranidae	anura	chordata	AmphibiaWeb
amphibian	rana tigrina	rana	ranidae	anura	chordata	AmphibiaWeb
amphibian	rhinella arenarum	rhinella	bufonidae	anura	chordata	AmphibiaWeb
amphibian	xenopus laevis	xenopus	pipidae	anura	chordata	AmphibiaWeb
amphibian	xenopus tropicalis	xenopus	pipidae	anura	chordata	AmphibiaWeb
anellidae	aeolosoma sp.	aeolosoma	aeolosomatidae		anellida	WoRMS
anellidae	alitta virens	alitta	nereididae	phyllodocida	anellida	WoRMS
anellidae	alvinella sp.	alvinella	alvinellidae	terebellida	anellida	WoRMS
anellidae	anellida				anellida	WoRMS
anellidae	arenicola marina	arenicola	arenicolidae		anellida	WoRMS
anellidae	baltidrilus costatus	baltidrilus	naididae	haplotaxida	anellida	WoRMS
anellidae	branchiura sowerbyi	branchiura	naididae	haplotaxida	anellida	WoRMS
anellidae	capitella capitata	capitella	capitellidae		anellida	WoRMS
anellidae	capitella sp.	capitella	capitellidae		anellida	WoRMS
anellidae	ctenodiscus crispatus	ctenodiscus	cirratulidae	terebellida	anellida	WoRMS
anellidae	ctenodrilus serratus	ctenodrilus	cirratulidae	terebellida	anellida	WoRMS
anellidae	dinophilus gyrociliatus	dinophilus	dinophilidae		anellida	WoRMS
anellidae	enchytraeus albidus	enchytraeus	enchytraeidae	enchytraeida	anellida	WoRMS
anellidae	erpobdella octoculata	erpobdella	erpobdellidae	arhynchobdellida	anellida	WoRMS
anellidae	hediste diversicolor	hediste	nereididae	phyllodocida	anellida	WoRMS
anellidae	hydroides elegans	hydroides	serpulidae	sabellida	anellida	WoRMS
anellidae	lagis koreni	lagis	pectinariidae	terebellida	anellida	WoRMS
anellidae	limnodrilus hoffmeisteri	limnodrilus	naididae	haplotaxida	anellida	WoRMS
anellidae	lumbriculus variegatus	lumbriculus	lumbriculidae	lumbriculida	anellida	ITIS
anellidae	neanthes arenaceodentata	neanthes	nereididae	phyllodocida	anellida	WoRMS
anellidae	nephtys cirrosa	nephtys	nephtydae	phyllodocida	anellida	WoRMS
anellidae	nephtys hombergii	nephtys	nephtydae	phyllodocida	anellida	WoRMS
anellidae	ophryotrocha diadema	ophryotrocha	dorvilleidae	eunicida	anellida	WoRMS
anellidae	ophryotrocha labronica	ophryotrocha	dorvilleidae	eunicida	anellida	WoRMS
anellidae	owenia fusiformis	owenia	oweniidae	sabellida	anellida	WoRMS
anellidae	paranais litoralis	paranais	naididae	haplotaxida	anellida	WoRMS
anellidae	piscicola sp.	piscicola	piscicolidae	rhynchobdellidae	anellida	WoRMS
anellidae	pristina leidyi	pristina	naididae	tubificida	anellida	ITIS
anellidae	scolelepis squamata	scolelepis	spionidae	spionida	anellida	WoRMS
anellidae	tubifex sp	tubifex	naididae	tubificida	anellida	ITIS
anellidae	tubifex tubifex	tubifex	naididae	tubificida	anellida	ITIS
crustacean	acanthocyclops vernalis	acanthocyclops	cyclopidae	cyclopoida	arthropoda	WoRMS
crustacean	acartia pacifica	acartia	acartiidae	calanoida	arthropoda	WoRMS
crustacean	acartia sinjiensis	acartia	acartiidae	calanoida	arthropoda	WoRMS
crustacean	acartia tonsa	acartia	acartiidae	calanoida	arthropoda	WoRMS
crustacean	alitropus sp.	alitropus	aegidae	isopoda	arthropoda	WoRMS
crustacean	allorchestes compressa	allorchestes	dogielinotidae	amphipoda	arthropoda	WoRMS
crustacean	alona affinis	alona	chydoridae	diplostraca	arthropoda	WoRMS
crustacean	alona rectangula	alona	chydoridae	diplostraca	arthropoda	WoRMS
crustacean	americamysis almyra	americamysis	mysidae	mysida	arthropoda	WoRMS
crustacean	americamysis bahia	americamysis	mysidae	mysida	arthropoda	WoRMS
crustacean	americamysis sp.	americamysis	mysidae	mysida	arthropoda	WoRMS
crustacean	ampelisca abdita	ampelisca	ampeliscidae	amphipoda	arthropoda	WoRMS
crustacean	amphibalanus eburneus	amphibalanus	balanidae	sessilia	arthropoda	WoRMS
crustacean	amphipoda			amphipoda	arthropoda	WoRMS
crustacean	amphiporeia virginiana	amphiporeia	bathyporeiidae	amphipoda	arthropoda	WoRMS
crustacean	anonyx sp.	anonyx	uristidae	amphipoda	arthropoda	WoRMS
crustacean	apocyclops borneoensis	apocyclops	cyclopidae	cyclopoida	arthropoda	WoRMS
crustacean	argulus sp.	argulus	argulidae	arguloida	arthropoda	WoRMS
crustacean	artemia franciscana	artemia	artemiidae	anostraca	arthropoda	WoRMS
crustacean	artemia parthenogenetica	artemia	artemiidae	anostraca	arthropoda	WoRMS
crustacean	artemia persimilis	artemia	artemiidae	anostraca	arthropoda	WoRMS
crustacean	artemia salina	artemia	artemiidae	anostraca	arthropoda	WoRMS
crustacean	artemia sp.	artemia	artemiidae	anostraca	arthropoda	WoRMS
crustacean	asellus aquaticus	asellus	asellidae	isopoda	arthropoda	WoRMS
crustacean	asellus sp.		asellidae	isopoda	arthropoda	WoRMS
crustacean	austrominius modestus	austrominius	austrobalanidae	sessilia	arthropoda	WoRMS
crustacean	austropotamobius pallipes	austropotamobius	astacidae	decapoda	arthropoda	WoRMS
crustacean	balanus amphitrite	balanus	balanidae	sessilia	arthropoda	WoRMS
crustacean	barytelphusa guerini	barytelphusa	gecarcinucidae	decapoda	arthropoda	WoRMS
crustacean	bosmina coregoni	bosmina	bosminidae	diplostraca	arthropoda	WoRMS
crustacean	bosmina longirostris	bosmina	bosminidae	diplostraca	arthropoda	WoRMS
crustacean	caecidotea intermedia	caecidotea	asellidae	isopoda	arthropoda	ITIS
crustacean	calanoida			calanoida	arthropoda	WoRMS
crustacean	callinectes sapidus	callinectes	portunidae	decapoda	arthropoda	WoRMS
crustacean	cambarus diogenes	cambarus	cambaridae	decapoda	arthropoda	WoRMS
crustacean	cancer plebejus	cancer	cancridae	decapoda	arthropoda	WoRMS
crustacean	carcinus maenas	carcinus	carcinidae	decapoda	arthropoda	WoRMS
crustacean	ceriodaphnia acanthina	ceriodaphnia	daphniidae	diplostraca	arthropoda	ITIS
crustacean	ceriodaphnia affinis	ceriodaphnia	daphniidae	diplostraca	arthropoda	ITIS
crustacean	ceriodaphnia dubia	ceriodaphnia	daphniidae	diplostraca	arthropoda	ITIS
crustacean	ceriodaphnia pulchella	ceriodaphnia	daphniidae	diplostraca	arthropoda	ITIS
crustacean	ceriodaphnia quadrangula	ceriodaphnia	daphniidae	diplostraca	arthropoda	ITIS
crustacean	ceriodaphnia reticulata	ceriodaphnia	daphniidae	diplostraca	arthropoda	ITIS
crustacean	ceriodaphnia sp.	ceriodaphnia	daphniidae	diplostraca	arthropoda	ITIS
crustacean	cherax destructor	cherax	parastacidae	decapoda	arthropoda	WoRMS
crustacean	cherax quadricarinatus	cherax	parastacidae	decapoda	arthropoda	WoRMS
crustacean	chlamydopleon dissimile	chlamydopleon	mysidae	mysida	arthropoda	WoRMS
crustacean	chydorus ovalis	chydorus	chydoridae	diplostraca	arthropoda	WoRMS
crustacean	chydorus sphaericus	chydorus	chydoridae	diplostraca	arthropoda	WoRMS
crustacean	cladocera				arthropoda	WoRMS
crustacean	corophium salmonis	corophium	corophiidae	amphipoda	arthropoda	ITIS
crustacean	corophium volutator	corophium	corophiidae	amphipoda	arthropoda	ITIS
crustacean	crangon crangon	crangon	crangonidae	decapoda	arthropoda	WoRMS
crustacean	crangon franciscorum	crangon	crangonidae	decapoda	arthropoda	WoRMS
crustacean	crangon septemspinosa	crangon	crangonidae	decapoda	arthropoda	WoRMS
crustacean	crangon sp.	crangon	crangonidae	decapoda	arthropoda	WoRMS
crustacean	crangonyx pseudogracilis	crangonyx	crangonyctidae	amphipoda	arthropoda	WoRMS
crustacean	crangonyx richmondensis	crangonyx	crangonyctidae	amphipoda	arthropoda	WoRMS
crustacean	crustacean				arthropoda	WoRMS
crustacean	cyclops abyssorum	cyclops	cyclopidae	cyclopoida	arthropoda	WoRMS
crustacean	cyclops sp.	cyclops	cyclopidae	cyclopoida	arthropoda	WoRMS
crustacean	cypria ophtalmica	cypria	cyprididae	podocopida	arthropoda	ITIS
crustacean	cyprideis torosa	cyprideis	cytherideidae	podocopida	arthropoda	WoRMS
crustacean	cypridopsis sp.	cypridopsis	cyprididae	podocopida	arthropoda	WoRMS
crustacean	cypridopsis vidua	cypridopsis	cyprididae	podocopida	arthropoda	WoRMS
crustacean	daphnia carinata	daphnia	daphniidae	diplostraca	arthropoda	eol
crustacean	daphnia cucullata	daphnia	daphniidae	diplostraca	arthropoda	WoRMS
crustacean	daphnia dubia	daphnia	daphniidae	diplostraca	arthropoda	ITIS
crustacean	daphnia galeata	daphnia	daphniidae	diplostraca	arthropoda	WoRMS
crustacean	daphnia hyalina	daphnia	daphniidae	diplostraca	arthropoda	WoRMS
crustacean	daphnia longispina	daphnia	daphniidae	diplostraca	arthropoda	WoRMS
crustacean	daphnia magna	daphnia	daphniidae	diplostraca	arthropoda	WoRMS
crustacean	daphnia obtusa	daphnia	daphniidae	diplostraca	arthropoda	WoRMS
crustacean	daphnia pulex	daphnia	daphniidae	diplostraca	arthropoda	WoRMS
crustacean	daphnia pulicaria	daphnia	daphniidae	diplostraca	arthropoda	ITIS
crustacean	daphnia similis	daphnia	daphniidae	diplostraca	arthropoda	ITIS
crustacean	daphnia sp.	daphnia	daphniidae	diplostraca	arthropoda	WoRMS
crustacean	daphnia thomsoni	daphnia	daphniidae	diplostraca	arthropoda	WoRMS
crustacean	daphniidae		daphniidae	diplostraca	arthropoda	WoRMS
crustacean	decapoda			decapoda	arthropoda	WoRMS
crustacean	diacyclops thomasi	diacyclops	cyclopidae	cyclopoida	arthropoda	WoRMS
crustacean	diaphanosoma birgi	diaphanosoma	sididae	diplostraca	arthropoda	ITIS
crustacean	diplostraca			diplostraca	arthropoda	ITIS
crustacean	dyspanopeus sayi	dyspanopeus	panopeidae	decapoda	arthropoda	WoRMS
crustacean	dyspanopeus texanus	dyspanopeus	panopeidae	decapoda	arthropoda	WoRMS
crustacean	echinogammarus marinus	echinogammarus	gammaridae	amphipoda	arthropoda	WoRMS
crustacean	echinogammarus tibaldii	echinogammarus	gammaridae	amphipoda	arthropoda	WoRMS
crustacean	elasmopus pectenicrus	elasmopus	maeridae	amphipoda	arthropoda	WoRMS
crustacean	elasmopus rapax	elasmopus	maeridae	amphipoda	arthropoda	WoRMS
crustacean	eogammarus confervicolus	eogammarus	anisogammaridae	amphipoda	arthropoda	WoRMS
crustacean	eohaustorius estuarius	eohaustorius	haustoriidae	amphipoda	arthropoda	WoRMS
crustacean	eohaustorius washingtonianus	eohaustorius	haustoriidae	amphipoda	arthropoda	WoRMS
crustacean	eudiaptomus padanus	eudiaptomus	diaptomidae	calanoida	arthropoda	WoRMS
crustacean	euphausia pacifica	euphausia	euphausiidae	euphausiacea	arthropoda	WoRMS
crustacean	eurycercus lamellatus	eurycercus	chydoridae	diplostraca	arthropoda	WoRMS
crustacean	eurytemora affinis	eurytemora	temoridae	calanoida	arthropoda	WoRMS
crustacean	excirolana armata	excirolana	cirolanidae	isopoda	arthropoda	WoRMS
crustacean	faxonius immunis	faxonius	cambaridae	decapoda	arthropoda	WoRMS
crustacean	faxonius limosus	faxonius	cambaridae	decapoda	arthropoda	WoRMS
crustacean	gammarus fasciatus	gammarus	gammaridae	amphipoda	arthropoda	WoRMS
crustacean	gammarus italicus	gammarus	gammaridae	amphipoda	arthropoda	WoRMS
crustacean	gammarus lacustris	gammarus	gammaridae	amphipoda	arthropoda	WoRMS
crustacean	gammarus minus	gammarus	gammaridae	amphipoda	arthropoda	WoRMS
crustacean	gammarus oceanicus	gammarus	gammaridae	amphipoda	arthropoda	WoRMS
crustacean	gammarus pseudolimnaeus	gammarus	gammaridae	amphipoda	arthropoda	WoRMS
crustacean	gammarus pulex	gammarus	gammaridae	amphipoda	arthropoda	WoRMS
crustacean	gammarus roeselii	gammarus	gammaridae	amphipoda	arthropoda	WoRMS
crustacean	gammarus sp.	gammarus	gammaridae	amphipoda	arthropoda	WoRMS
crustacean	gammarus tigrinus	gammarus	gammaridae	amphipoda	arthropoda	WoRMS
crustacean	gnorimosphaeroma oregonensis	gnorimosphaeroma	sphaeromatidae	isopoda	arthropoda	ITIS
crustacean	grandidierella lignorum	grandidierella	aoridae	amphipoda	arthropoda	WoRMS
crustacean	grandidierella lutosa	grandidierella	aoridae	amphipoda	arthropoda	WoRMS
crustacean	grandidierella sp.	grandidierella	aoridae	amphipoda	arthropoda	WoRMS
crustacean	holmesimysis costata	holmesimysis	mysidae	mysida	arthropoda	WoRMS
crustacean	holmesimysis sculpta	holmesimysis	mysidae	mysida	arthropoda	WoRMS
crustacean	homarus americanus	homarus	nephropidae	decapoda	arthropoda	WoRMS
crustacean	hyale plumulosa	hyale	hyalidae	amphipoda	arthropoda	ITIS
crustacean	hyalella azteca	hyalella	hyalellidae	amphipoda	arthropoda	WoRMS
crustacean	hyalella curvispina	hyalella	hyalellidae	amphipoda	arthropoda	WoRMS
crustacean	hyalella sp.	hyalella	hyalellidae	amphipoda	arthropoda	WoRMS
crustacean	idotea balthica	idotea	idoteidae	isopoda	arthropoda	WoRMS
crustacean	lepeophtheirus salmonis	lepeophtheirus	caligidae	siphonostomatoida	arthropoda	WoRMS
crustacean	leptocheirus plumulosus	leptocheirus	corophiidae	amphipoda	arthropoda	WoRMS
crustacean	lirceus fontinalis	lirceus	asellidae	isopoda	arthropoda	WoRMS
crustacean	litopenaeus stylirostris	litopenaeus	penaeidae	decapoda	arthropoda	ITIS
crustacean	macrobrachium nipponense	macrobrachium	palaemonidae	decapoda	arthropoda	WoRMS
crustacean	macrobrachium rosenbergii	macrobrachium	palaemonidae	decapoda	arthropoda	WoRMS
crustacean	macrocyclops fuscus	macrocyclops	cyclopidae	cyclopoida	arthropoda	WoRMS
crustacean	marine copepod				arthropoda	WoRMS
crustacean	mesocyclops leuckarti	mesocyclops	cyclopidae	cyclopoida	arthropoda	WoRMS
crustacean	mesocyclops pehpeiensis	mesocyclops	cyclopidae	cyclopoida	arthropoda	WoRMS
crustacean	metacarcinus anthonyi	metacarcinus	cancridae	decapoda	arthropoda	WoRMS
crustacean	metacarcinus magister	metacarcinus	cancridae	decapoda	arthropoda	WoRMS
crustacean	metapenaeus dobsoni	metapenaeus	penaeidae	decapoda	arthropoda	WoRMS
crustacean	metapenaeus ensis	metapenaeus	penaeidae	decapoda	arthropoda	WoRMS
crustacean	metapenaeus monoceros	metapenaeus	penaeidae	decapoda	arthropoda	WoRMS
crustacean	moina macrocopa	moina	moinidae	diplostraca	arthropoda	ITIS
crustacean	moina micrura	moina	moinidae	diplostraca	arthropoda	ITIS
crustacean	moina mongolica	moina	moinidae	diplostraca	arthropoda	ITIS
crustacean	mysid shrimp		mysidae	mysida	arthropoda	WoRMS
crustacean	mysidopsis intii	mysidopsis	mysidae	mysida	arthropoda	WoRMS
crustacean	neomysis integer	neomysis	mysidae	mysida	arthropoda	WoRMS
crustacean	neomysis mercedis	neomysis	mysidae	mysida	arthropoda	don
crustacean	neomysis sp.	neomysis	mysidae	mysida	arthropoda	WoRMS
crustacean	nitokra spinipes	nitokra	ameiridae	harpacticoida	arthropoda	WoRMS
crustacean	onisimus sp.	onisimus	uristidae	amphipoda	arthropoda	eol
crustacean	orconectes rusticus	orconectes	cambaridae	decapoda	arthropoda	IUCNredlist
crustacean	pacifastacus leniusculus	pacifastacus	astacidae	decapoda	arthropoda	IUCNredlist
crustacean	pagurus bernhardus	pagurus	paguridae	decapoda	arthropoda	WoRMS
crustacean	pagurus longicarpus	pagurus	paguridae	decapoda	arthropoda	WoRMS
crustacean	palaemon elegans	palaemon	palaemonidae	decapoda	arthropoda	WoRMS
crustacean	palaemon serratus	palaemon	palaemonidae	decapoda	arthropoda	WoRMS
crustacean	palaemon varians	palaemon	palaemonidae	decapoda	arthropoda	ITIS
crustacean	palaemonetes kadiakensis	palaemonetes	palaemonidae	decapoda	arthropoda	ITIS
crustacean	palaemonetes paludosus	palaemonetes	palaemonidae	decapoda	arthropoda	ITIS
crustacean	palaemonetes pugio	palaemonetes	palaemonidae	decapoda	arthropoda	ITIS
crustacean	palaemonetes sp.	palaemonetes	palaemonidae	decapoda	arthropoda	ITIS
crustacean	palaemonetes vulgaris	palaemonetes	palaemonidae	decapoda	arthropoda	ITIS
crustacean	pandalus danae	pandalus	pandalidae	decapoda	arthropoda	WoRMS
crustacean	pandalus goniurus	pandalus	pandalidae	decapoda	arthropoda	WoRMS
crustacean	paragrapsus quadridentatus	paragrapsus	varunidae	decapoda	arthropoda	WoRMS
crustacean	parathelphusa sp.	parathelphusa	gecarcinucidae	decapoda	arthropoda	WoRMS
crustacean	penaeus aztecus	penaeus	penaeidae	decapoda	arthropoda	WoRMS
crustacean	penaeus duorarum	penaeus	penaeidae	decapoda	arthropoda	WoRMS
crustacean	penaeus indicus	penaeus	penaeidae	decapoda	arthropoda	WoRMS
crustacean	penaeus mergulensis	penaeus	penaeidae	decapoda	arthropoda	WoRMS
crustacean	penaeus monodon	penaeus	penaeidae	decapoda	arthropoda	WoRMS
crustacean	penaeus setiferus	penaeus	penaeidae	decapoda	arthropoda	WoRMS
crustacean	penaeus sp.	penaeus	penaeidae	decapoda	arthropoda	WoRMS
crustacean	penaeus vannamei	penaeus	penaeidae	decapoda	arthropoda	WoRMS
crustacean	penaeus penicillatus	penaeus	penaeidae	decapoda	arthropoda	WoRMS
crustacean	pontogeneia sp.	pontogeneia	pontogeneiidae	amphipoda	arthropoda	WoRMS
crustacean	portunus pelagicus	portunus	portunidae	decapoda	arthropoda	WoRMS
crustacean	procambarus clarkii	procambarus	cambaridae	decapoda	arthropoda	WoRMS
crustacean	procambarus sp.	procambarus	cambaridae	decapoda	arthropoda	WoRMS
crustacean	pseudosida ramosa	pseudosida	sididae	diplostraca	arthropoda	ITIS
crustacean	rhepoxynius abronius	rhepoxynius	phoxocephalidae	amphipoda	arthropoda	WoRMS
crustacean	rhithropanopeus harrisii	rhithropanopeus	panopeidae	decapoda	arthropoda	WoRMS
crustacean	sarsamphiascus tenuiremis	sarsamphiascus	miraciidae	harpacticoida	arthropoda	WoRMS
crustacean	scylla serrata	scylla	portunidae	decapoda	arthropoda	WoRMS
crustacean	shore crab				arthropoda	WoRMS
crustacean	simocephalus mixtus	simocephalus	daphniidae	diplostraca	arthropoda	eol
crustacean	simocephalus serrulatus	simocephalus	daphniidae	diplostraca	arthropoda	ITIS
crustacean	simocephalus vetulus	simocephalus	daphniidae	diplostraca	arthropoda	ITIS
crustacean	stenocypris major	stenocypris	cyprididae	podocopida	arthropoda	ITIS
crustacean	streptocephalus proboscideus	streptocephalus	streptocephalidae	anostraca	arthropoda	ITIS
crustacean	streptocephalus rubricaudatus	streptocephalus	streptocephalidae	anostraca	arthropoda	ITIS
crustacean	streptocephalus seali	streptocephalus	streptocephalidae	anostraca	arthropoda	ITIS
crustacean	tenagomysis novaezealandiae	tenagomysis	mysidae	mysida	arthropoda	WoRMS
crustacean	thamnocephalus platyurus	thamnocephalus	thamnocephalidae	anostraca	arthropoda	ITIS
crustacean	tigriopus brevicornis	tigriopus	harpacticidae	harpacticoida	arthropoda	WoRMS
crustacean	tigriopus japonicus	tigriopus	harpacticidae	harpacticoida	arthropoda	WoRMS
crustacean	tisbe battagliai	tisbe	tisbidae	harpacticoida	arthropoda	WoRMS
crustacean	tisbe furcata	tisbe	tisbidae	harpacticoida	arthropoda	WoRMS
crustacean	tisbe holothuriae	tisbe	tisbidae	harpacticoida	arthropoda	WoRMS
crustacean	trypaea australiensis	trypaea	callianassidae	decapoda	arthropoda	WoRMS
crustacean	water flea			diplostraca	arthropoda	WoRMS
fish	acipenser baerii	acipenser	acipenseridae	acipenseriformes	chordata	WoRMS
fish	acipenser brevirostrum	acipenser	acipenseridae	acipenseriformes	chordata	WoRMS
fish	acipenser oxyrinchus	acipenser	acipenseridae	acipenseriformes	chordata	WoRMS
fish	acipenser sinensis	acipenser	acipenseridae	acipenseriformes	chordata	WoRMS
fish	acipenser transmontanus	acipenser	acipenseridae	acipenseriformes	chordata	WoRMS
fish	agonus cataphractus	agonus	agonidae	scorpaeniformes	chordata	WoRMS
fish	agosia chrysogaster	agosia	cyprinidae	cypriniformes	chordata	ITIS
fish	alburnus alburnus	alburnus	cyprinidae	cypriniformes	chordata	WoRMS
fish	aldrichetta forsteri	aldrichetta	mugilidae	perciformes	chordata	WoRMS
fish	alosa pseudoharengus	alosa	clupeidae	clupeiformes	chordata	WoRMS
fish	alosa sapidissima	alosa	clupeidae	clupeiformes	chordata	WoRMS
fish	ambassis marianus	ambassis	ambassidae	perciformes	chordata	WoRMS
fish	ameiurus melas	ameiurus	ictaluridae	siluriformes	chordata	WoRMS
fish	amphiprion ocellaris	amphiprion	pomacentridae	perciformes	chordata	WoRMS
fish	anguilla anguilla	anguilla	anguillidae	anguilliformes	chordata	WoRMS
fish	anguilla rostrata	anguilla	anguillidae	anguilliformes	chordata	WoRMS
fish	aphanius dispar	aphanius	cyprinodontidae	cyprinodontiformes	chordata	WoRMS
fish	aphyosemion bivittatum	aphyosemion	nothobranchiideae	cyprinodontiformes	chordata	WoRMS
fish	atherinops affinis	atherinops	atherinidae	atheriniformes	chordata	WoRMS
fish	barbatula barbatula	barbatula	nemacheilidae	cypriniformes	chordata	WoRMS
fish	barbonymus gonionotus	barbonymus	cyprinidae	cypriniformes	chordata	IUCNredlist
fish	barbus barbus	barbus	cyprinidae	cypriniformes	chordata	WoRMS
fish	barilius barna	barilius	cyprinidae	cypriniformes	chordata	IUCNredlist
fish	boleophthalmus boddarti	boleophthalmus	gobiidae	perciformes	chordata	WoRMS
fish	brevoortia tyrannus	brevoortia	clupeidae	clupeiformes	chordata	WoRMS
fish	bryconamericus iheringii	bryconamericus	characidae	characiformes	chordata	WoRMS
fish	capoeta fusca	capoeta	cyprinidae	cypriniformes	chordata	WoRMS
fish	carassius auratus	carassius	cyprinidae	cypriniformes	chordata	WoRMS
fish	carassius carassius	carassius	cyprinidae	cypriniformes	chordata	WoRMS
fish	carassius sp.	carassius	cyprinidae	cypriniformes	chordata	WoRMS
fish	catostomus commersonii	catostomus	catostomidae	cypriniformes	chordata	WoRMS
fish	catostomus latipinnis	catostomus	catostomidae	cypriniformes	chordata	IUCNredlist
fish	centrarchidae		centrarchidae	perciformes	chordata	ITIS
fish	centropomus undecimalis	centropomus	centropomidae	perciformes	chordata	WoRMS
fish	centropristis striata	centropristis	serranidae	perciformes	chordata	WoRMS
fish	channa punctata	channa	channidae	perciformes	chordata	WoRMS
fish	chelon labrosus	chelon	mugilidae	perciformes	chordata	WoRMS
fish	cichlasoma facetum	cichlasoma	cichlidae	perciformes	chordata	ITIS
fish	cirrhinus cirrhosus	cirrhinus	cyprinidae	cypriniformes	chordata	WoRMS
fish	citharichthys stigmaeus	citharichthys	paralichthyidae	pleuronectiformes	chordata	WoRMS
fish	clarias batrachus	clarias	clariidae	siluriformes	chordata	WoRMS
fish	clarias gariepinus	clarias	clariidae	siluriformes	chordata	WoRMS
fish	clupea harengus	clupea	clupeidae	clupeiformes	chordata	WoRMS
fish	colossoma macropomum	colossoma	serrasalmidae	characiformes	chordata	WoRMS
fish	coptodon zillii	coptodon	cichlidae	perciformes	chordata	WoRMS
fish	coregonus lavaretus	coregonus	salmonidae	salmoniformes	chordata	WoRMS
fish	coregonus migratorius	coregonus	salmonidae	salmoniformes	chordata	WoRMS
fish	cottus bairdii	cottus	cottidae	scorpaeniformes	chordata	WoRMS
fish	cottus carolinae	cottus	cottidae	scorpaeniformes	chordata	FishBase
fish	ctenogobius gymnauchen	ctenogobius	gobiidae	perciformes	chordata	WoRMS
fish	cymatogaster aggregata	cymatogaster	embiotocidae	perciformes	chordata	WoRMS
fish	cynoscion nebulosus	cynoscion	sciaenidae	perciformes	chordata	WoRMS
fish	cyprinella spiloptera	cyprinella	cyprinidae	cypriniformes	chordata	ITIS
fish	cyprinidae		cyprinidae	cypriniformes	chordata	WoRMS
fish	cyprinodon sp.	cyprinodon	cyprinodontidae	cyprinodontiformes	chordata	WoRMS
fish	cyprinodon variegatus	cyprinodon	cyprinodontidae	cyprinodontiformes	chordata	WoRMS
fish	cyprinus carpio	cyprinus	cyprinidae	cypriniformes	chordata	WoRMS
fish	cyprinus sp.	cyprinus	cyprinidae	cypriniformes	chordata	WoRMS
fish	danio rerio	danio	cyprinidae	cypriniformes	chordata	FishBase
fish	dicentrarchus labrax	dicentrarchus	moronidae	perciformes	chordata	WoRMS
fish	embiotoca jacksoni	embiotoca	embiotocidae	perciformes	chordata	WoRMS
fish	engraulis japonicus	engraulis	engraulidae	clupeiformes	chordata	WoRMS
fish	engraulis mordax	engraulis	engraulidae	clupeiformes	chordata	WoRMS
fish	epinephelus coioides	epinephelus	serranidae	perciformes	chordata	WoRMS
fish	erimonax monachus	erimonax	cyprinidae	cypriniformes	chordata	ITIS
fish	esox lucius	esox	esocidae	esociformes	chordata	WoRMS
fish	etroplus maculatus	etroplus	cichlidae	perciformes	chordata	WoRMS
fish	fish				chordata	WoRMS
fish	fundulus diaphanus	fundulus	fundulidae	cyprinodontiformes	chordata	WoRMS
fish	fundulus heteroclitus	fundulus	fundulidae	cyprinodontiformes	chordata	WoRMS
fish	fundulus parvipinnis	fundulus	fundulidae	cyprinodontiformes	chordata	WoRMS
fish	fundulus similis	fundulus	fundulidae	cyprinodontiformes	chordata	WoRMS
fish	fundulus sp.	fundulus	fundulidae	cyprinodontiformes	chordata	WoRMS
fish	gadus morhua	gadus	gadidae	gadiformes	chordata	WoRMS
fish	gambusia affinis	gambusia	poeciliidae	cyprinodontiformes	chordata	WoRMS
fish	gasterosteus aculeatus	gasterosteus	gasterosteidae	gasterosteiformes	chordata	WoRMS
fish	gibelion catla	gibelion	cyprinidae	cypriniformes	chordata	WoRMS
fish	gila elegans	gila	cyprinidae	cypriniformes	chordata	WoRMS
fish	gillichthys mirabilis	gillichthys	gobiidae	perciformes	chordata	WoRMS
fish	gobiocypris rarus	gobiocypris	cyprinidae	cypriniformes	chordata	ITIS
fish	gobiosoma bosc	gobiosoma	gobiidae	perciformes	chordata	WoRMS
fish	hemibagrus nemurus	hemibagrus	bagridae	siluriformes	chordata	WoRMS
fish	heteropneustes fossilis	heteropneustes	heteropneustidae	siluriformes	chordata	WoRMS
fish	heterostichus rostratus	heterostichus	clinidae	perciformes	chordata	WoRMS
fish	hoplosternum littorale	hoplosternum	callichthyidae	siluriformes	chordata	FishBase
fish	hypophthalmichthys molitrix	hypophthalmichthys	cyprinidae	cypriniformes	chordata	WoRMS
fish	hypsoblennius gentilis	hypsoblennius	blenniidae	perciformes	chordata	WoRMS
fish	ictalurus punctatus	ictalurus	ictaluridae	siluriformes	chordata	WoRMS
fish	jordanella floridae	jordanella	cyprinodontidae	cyprinodontiformes	chordata	WoRMS
fish	kryptolebias marmoratus	kryptolebias	rivulidae	cyprinodontiformes	chordata	WoRMS
fish	labeo rohita	labeo	cyprinidae	cypriniformes	chordata	WoRMS
fish	lagodon rhomboides	lagodon	sparidae	perciformes	chordata	WoRMS
fish	lates calcarifer	lates	latidae	perciformes	chordata	WoRMS
fish	leiostomus xanthurus	leiostomus	sciaenidae	perciformes	chordata	WoRMS
fish	lepidocephalichthys guntea	lepidocephalichthys	cobitidae	cypriniformes	chordata	WoRMS
fish	lepomis cyanellus	lepomis	centrarchidae	perciformes	chordata	WoRMS
fish	lepomis gibbosus	lepomis	centrarchidae	perciformes	chordata	IUCNredlist
fish	lepomis humilis	lepomis	centrarchidae	perciformes	chordata	ITIS
fish	lepomis macrochirus	lepomis	centrarchidae	perciformes	chordata	ITIS
fish	lepomis microlophus	lepomis	centrarchidae	perciformes	chordata	ITIS
fish	lepomis sp.	lepomis	centrarchidae	perciformes	chordata	ITIS
fish	leporinus fasciatus	leporinus	anostomidae	characiformes	chordata	ITIS
fish	leucaspius delineatus	leucaspius	cyprinidae	cypriniformes	chordata	WoRMS
fish	leuciscus idus	leuciscus	cyprinidae	cypriniformes	chordata	WoRMS
fish	limanda limanda	limanda	pleuronectidae	pleuronectiformes	chordata	WoRMS
fish	limanda punctatissima	limanda	pleuronectidae	pleuronectiformes	chordata	WoRMS
fish	lipophrys pholis	lipophrys	blenniidae	perciformes	chordata	WoRMS
fish	liza klunzingeri	liza	mugilidae	perciformes	chordata	WoRMS
fish	liza vaigiensis	liza	mugilidae	perciformes	chordata	WoRMS
fish	luxilus cornutus	luxilus	cyprinidae	cypriniformes	chordata	WoRMS
fish	macropodus opercularis	macropodus	osphronemidae	perciformes	chordata	FishBase
fish	melanotaenia fluviatilis	melanotaenia	melanotaeniidae	atheriniformes	chordata	ITIS
fish	melanotaenia splendida	melanotaenia	melanotaeniidae	atheriniformes	chordata	ITIS
fish	menidia beryllina	menidia	atherinopsidae	atheriniformes	chordata	WoRMS
fish	menidia menidia	menidia	atherinopsidae	atheriniformes	chordata	WoRMS
fish	menidia peninsulae	menidia	atherinopsidae	atheriniformes	chordata	WoRMS
fish	menidia sp.	menidia	atherinopsidae	atheriniformes	chordata	WoRMS
fish	micropterus dolomieu	micropterus	centrarchidae	perciformes	chordata	WoRMS
fish	micropterus salmoides	micropterus	centrarchidae	perciformes	chordata	WoRMS
fish	micropterus sp.	micropterus	centrarchidae	perciformes	chordata	WoRMS
fish	misgurnus fossilis fish	misgurnus	cobitidae	cypriniformes	chordata	WoRMS
fish	morone americana	morone	moronidae	perciformes	chordata	WoRMS
fish	morone saxatilis	morone	moronidae	perciformes	chordata	WoRMS
fish	mugil cephalus	mugil	mugilidae	perciformes	chordata	WoRMS
fish	mugil curema	mugil	mugilidae	perciformes	chordata	WoRMS
fish	mugilidae		mugilidae	perciformes	chordata	WoRMS
fish	myleus sp.	myleus	serrasalmidae	characiformes	chordata	WoRMS
fish	mystus vittatus	mystus	bagridae	siluriformes	chordata	WoRMS
fish	notemigonus crysoleucas	notemigonus	cyprinidae	cypriniformes	chordata	WoRMS
fish	notropis atherinoides	notropis	cyprinidae	cypriniformes	chordata	WoRMS
fish	notropis blennius	notropis	cyprinidae	cypriniformes	chordata	ITIS
fish	notropis hudsonius	notropis	cyprinidae	cypriniformes	chordata	WoRMS
fish	notropis sp.	notropis	cyprinidae	cypriniformes	chordata	ITIS
fish	notropis topeka	notropis	cyprinidae	cypriniformes	chordata	WoRMS
fish	oligocottus maculosus	oligocottus	cottidae	scorpaeniformes	chordata	WoRMS
fish	oncorhynchus clarkii	oncorhynchus	salmonidae	salmoniformes	chordata	WoRMS
fish	oncorhynchus gorbuscha	oncorhynchus	salmonidae	salmoniformes	chordata	WoRMS
fish	oncorhynchus kisutch	oncorhynchus	salmonidae	salmoniformes	chordata	WoRMS
fish	oncorhynchus masou	oncorhynchus	salmonidae	salmoniformes	chordata	WoRMS
fish	oncorhynchus mykiss	oncorhynchus	salmonidae	salmoniformes	chordata	WoRMS
fish	oncorhynchus nerka	oncorhynchus	salmonidae	salmoniformes	chordata	WoRMS
fish	oncorhynchus sp.	oncorhynchus	salmonidae	salmoniformes	chordata	WoRMS
fish	oncorhynchus tschawytscha	oncorhynchus	salmonidae	salmoniformes	chordata	WoRMS
fish	oreochromis aureus	oreochromis	cichlidae	perciformes	chordata	WoRMS
fish	oreochromis mossambicus	oreochromis	cichlidae	perciformes	chordata	WoRMS
fish	oreochromis niloticus	oreochromis	cichlidae	perciformes	chordata	WoRMS
fish	oryzias latipes	oryzias	adrianichthyidae	beloniformes	chordata	WoRMS
fish	osmerus mordax	osmerus	osmeridae	osmeriformes	chordata	WoRMS
fish	pagrus major	pagrus	sparidae	perciformes	chordata	WoRMS
fish	paralabrax clathratus	paralabrax	serranidae	perciformes	chordata	WoRMS
fish	paralabrax nebulifer	paralabrax	serranidae	perciformes	chordata	WoRMS
fish	paralichthys californicus	paralichthys	paralichthyidae	pleuronectiformes	chordata	WoRMS
fish	paralichthys olivaceus	paralichthys	paralichthyidae	pleuronectiformes	chordata	WoRMS
fish	paralichthys orbignyanus	paralichthys	paralichthyidae	pleuronectiformes	chordata	WoRMS
fish	parophrys vetulus	parophrys	pleuronectidae	pleuronectiformes	chordata	WoRMS
fish	pelsartia humeralis	pelsartia	terapontidae	perciformes	chordata	WoRMS
fish	perca flavescens	perca	percidae	perciformes	chordata	WoRMS
fish	perca fluviatilis	perca	percidae	perciformes	chordata	WoRMS
fish	perca sp.	perca	percidae	perciformes	chordata	WoRMS
fish	perciformes			perciformes	chordata	WoRMS
fish	pethia conchonius	pethia	cyprinidae	cypriniformes	chordata	WoRMS
fish	petromyzon marinus	petromyzon	petromyzontidae	petromyzontiformes	chordata	WoRMS
fish	phoxinus phoxinus	phoxinus	cyprinidae	cypriniformes	chordata	WoRMS
fish	pimephales notatus	pimephales	cyprinidae	cypriniformes	chordata	WoRMS
fish	pimephales promelas	pimephales	cyprinidae	cypriniformes	chordata	WoRMS
fish	pimephales sp.	pimephales	cyprinidae	cypriniformes	chordata	WoRMS
fish	platichthys flesus	platichthys	pleuronectidae	pleuronectiformes	chordata	WoRMS
fish	pleuronectes platessa	pleuronectes	pleuronectidae	pleuronectiformes	chordata	WoRMS
fish	pleuronichthys sp.	pleuronichthys	pleuronectidae	pleuronectiformes	chordata	WoRMS
fish	poecilia latipinna	poecilia	poeciliidae	cyprinodontiformes	chordata	WoRMS
fish	poecilia reticulata	poecilia	poeciliidae	cyprinodontiformes	chordata	WoRMS
fish	poecilia sp.	poecilia	poeciliidae	cyprinodontiformes	chordata	WoRMS
fish	poecilia sphenops	poecilia	poeciliidae	cyprinodontiformes	chordata	WoRMS
fish	pogonichthys macrolepidotus	pogonichthys	cyprinidae	cypriniformes	chordata	WoRMS
fish	pomatoschistus microps	pomatoschistus	gobiidae	perciformes	chordata	WoRMS
fish	prosopium williamsoni	prosopium	salmonidae	salmoniformes	chordata	WoRMS
fish	pseudopleuronectes americanus	pseudopleuronectes	pleuronectidae	pleuronectiformes	chordata	WoRMS
fish	ptychocheilus lucius	ptychocheilus	cyprinidae	cypriniformes	chordata	ITIS
fish	ptychocheilus oregonensis	ptychocheilus	cyprinidae	cypriniformes	chordata	ITIS
fish	puntius arulius	puntius	cyprinidae	cypriniformes	chordata	ITIS
fish	puntius sarana	puntius	cyprinidae	cypriniformes	chordata	WoRMS
fish	puntius sophore	puntius	cyprinidae	cypriniformes	chordata	WoRMS
fish	rasbora daniconius	rasbora	cyprinidae	cypriniformes	chordata	WoRMS
fish	rasbora sp.	rasbora	cyprinidae	cypriniformes	chordata	ITIS
fish	rasbora sumatrana	rasbora	cyprinidae	cypriniformes	chordata	ITIS
fish	rhamdia quelen	rhamdia	heptapteridae	siluriformes	chordata	WoRMS
fish	rhinichthys atratulus	rhinichthys	cyprinidae	cypriniformes	chordata	WoRMS
fish	rutilus rutilus	rutilus	cyprinidae	cypriniformes	chordata	WoRMS
fish	salmo salar	salmo	salmonidae	salmoniformes	chordata	WoRMS
fish	salmo sp.	salmo	salmonidae	salmoniformes	chordata	WoRMS
fish	salmo trutta	salmo	salmonidae	salmoniformes	chordata	WoRMS
fish	salmonidae		salmonidae	salmoniformes	chordata	WoRMS
fish	salvelinus alpinus	salvelinus	salmonidae	salmoniformes	chordata	WoRMS
fish	salvelinus fontinalis	salvelinus	salmonidae	salmoniformes	chordata	WoRMS
fish	salvelinus malma	salvelinus	salmonidae	salmoniformes	chordata	WoRMS
fish	salvelinus namaycush	salvelinus	salmonidae	salmoniformes	chordata	WoRMS
fish	salvelinus sp.	salvelinus	salmonidae	salmoniformes	chordata	WoRMS
fish	sander lucioperca	sander	percidae	perciformes	chordata	WoRMS
fish	sander vitreus	sander	percidae	perciformes	chordata	WoRMS
fish	sciaenops ocellatus	sciaenops	sciaenidae	perciformes	chordata	WoRMS
fish	scophthalmus maeoticus	scophthalmus	scholptalmidae	pleuronectiformes	chordata	WoRMS
fish	scophthalmus maximus	scophthalmus	scholptalmidae	pleuronectiformes	chordata	WoRMS
fish	scorpaenichthys marmoratus	scorpaenichthys	cottidae	scorpaeniformes	chordata	ITIS
fish	scyliorhinus canicula	scyliorhinus	scyliorhinidae	carcharhiniformes	chordata	WoRMS
fish	semotilus atromaculatus	semotilus	cyprinidae	cypriniformes	chordata	ITIS
fish	seriola quinqueradiata	seriola	carangidae	perciformes	chordata	WoRMS
fish	serrasalmus sp.	serrasalmus	characidae	characiformes	chordata	ITIS
fish	solea solea	solea	soleidae	pleuronectiformes	chordata	WoRMS
fish	sphoeroides annulatus	sphoeroides	tetraodontidae	tetraodontiformes	chordata	WoRMS
fish	stenotomus chrysops	stenotomus	sparidae	perciformes	chordata	ITIS
fish	syngnathus fuscus	syngnathus	syngnathidae	syngnathiformes	chordata	WoRMS
fish	tanichthys albonubes	tanichthys	cyprinidae	cypriniformes	chordata	ITIS
fish	terapon jarbua	terapon	terapontidae	perciformes	chordata	WoRMS
fish	thymallus arcticus	thymallus	salmonidae	salmoniformes	chordata	WoRMS
fish	tinca tinca	tinca	cyprinidae	cypriniformes	chordata	WoRMS
fish	trachinotus carolinus	trachinotus	carangidae	perciformes	chordata	WoRMS
fish	trichogaster fasciata	trichogaster	osphronemidae	perciformes	chordata	WoRMS
fish	trigonostigma heteromorpha	trigonostigma	cyprinidae	cypriniformes	chordata	ITIS
fish	umbra pygmaea	umbra	umbridae	esociformes	chordata	WoRMS
fish	urolophus halleri	urolophus	urolophidae	myliobatiformes	chordata	WoRMS
fish	valamugil engeli	valamugil	mugilidae	perciformes	chordata	WoRMS
fish	xiphophorus hellerii	xiphophorus	poeciliidae	cyprinodontiformes	chordata	WoRMS
fish	xyrauchen texanus	xyrauchen	catostomidae	cypriniformes	chordata	WoRMS
fish	zoarces viviparus	zoarces	zoarcidae	perciformes	chordata	WoRMS
insect	acroneuria lycorias	acroneuria	perlidae	plecoptera	arthropoda	ITIS
insect	acroneuria sp.	acroneuria	perlidae	plecoptera	arthropoda	ITIS
insect	aedes aegypti	aedes	culicidae	diptera	arthropoda	ITIS
insect	aeshna umbrosa	aeshna	aeshnidae	odonata	arthropoda	ITIS
insect	allocapnia vivipara	allocapnia	capniidae	plecoptera	arthropoda	don
insect	amphinemura sulcicollis	amphinemura	nemouridae	plecoptera	arthropoda	ITIS
insect	anabolia nervosa	anabolia	limnephilidae	trichoptera	arthropoda	ITIS
insect	anopheles quadrimaculatus	anopheles	culicidae	diptera	arthropoda	ITIS
insect	arctopsyche ladogensis	arctopsyche	hydropsychidae	trichoptera	arthropoda	ITIS
insect	asilidae		asilidae	diptera	arthropoda	ITIS
insect	baetis harrisoni	baetis	ephemeroptera	ephemeroptera	arthropoda	ITIS
insect	baetis rhodani	baetis	ephemeroptera	ephemeroptera	arthropoda	eol
insect	baetis sp.	baetis	ephemeroptera	ephemeroptera	arthropoda	ITIS
insect	baetis tricaudatus	baetis	ephemeroptera	ephemeroptera	arthropoda	ITIS
insect	camptocerus lilljeborgi	camptocerus	curculionidae	coleoptera	arthropoda	wiki
insect	chaoborus punctipennis	chaoborus	chaoboridae	diptera	arthropoda	ITIS
insect	chironomus attenuatus	chironomus	chironomidae	diptera	arthropoda	ITIS
insect	chironomus decorus	chironomus	chironomidae	diptera	arthropoda	ITIS
insect	chironomus dilutus	chironomus	chironomidae	diptera	arthropoda	ITIS
insect	chironomus javanus	chironomus	chironomidae	diptera	arthropoda	ITIS
insect	chironomus plumosus	chironomus	chironomidae	diptera	arthropoda	ITIS
insect	chironomus riparius	chironomus	chironomidae	diptera	arthropoda	ITIS
insect	chironomus sp.	chironomus	chironomidae	diptera	arthropoda	ITIS
insect	chironomus tentans	chironomus	chironomidae	diptera	arthropoda	ITIS
insect	chironomus yoshimatsui	chironomus	chironomidae	diptera	arthropoda	ITIS
insect	clistoronia magnifica	clistoronia	limnephilidae	trichoptera	arthropoda	eol
insect	cloeon dipterum	cloeon	baetidae	ephemeroptera	arthropoda	ITIS
insect	corixa punctata	corixa	corixidae	hemiptera	arthropoda	ITIS
insect	culex pipiens	culex	culicidae	diptera	arthropoda	ITIS
insect	culex quinquefasciatus	culex	culicidae	diptera	arthropoda	ITIS
insect	culex sp.	culex	culicidae	diptera	arthropoda	ITIS
insect	ephemera simulans	ephemera	ephemeridae	ephemeroptera	arthropoda	ITIS
insect	ephemerella sp.	ephemerella	ephemerellidae	ephemeroptera	arthropoda	ITIS
insect	ephemerella subvaria	ephemerella	ephemerellidae	ephemeroptera	arthropoda	ITIS
insect	ephemeroptera			ephemeroptera	arthropoda	ITIS
insect	hexagenia limbata	hexagenia	ephemeridae	ephemeroptera	arthropoda	ITIS
insect	hexagenia sp.	hexagenia	ephemeridae	ephemeroptera	arthropoda	ITIS
insect	hydropsyche angustipennis	hydropsyche	hydropsychidae	trichoptera	arthropoda	ITIS
insect	hydropsyche betteni	hydropsyche	hydropsychidae	trichoptera	arthropoda	ITIS
insect	hydropsyche siltalai	hydropsyche	hydropsychidae	trichoptera	arthropoda	ITIS
insect	insect				arthropoda	ITIS
insect	ischnura elegans	ischnura	coenagrionidae	odonata	arthropoda	don
insect	isonychia bicolor	isonychia	isonychiidae	ephemeroptera	arthropoda	ITIS
insect	leptophlebia marginata	leptophlebia	leptophlebiidae	ephemeroptera	arthropoda	eol
insect	lethocerus sp.	lethocerus	belostomatidae	hemiptera	arthropoda	ITIS
insect	leuctra sp.	leuctra	leuctridae	plecoptera	arthropoda	ITIS
insect	maccaffertium modestum	maccaffertium	heptageniidae	ephemeroptera	arthropoda	ITIS
insect	nemoura cinerea	nemoura	nemouridae	plecoptera	arthropoda	ITIS
insect	ophiogomphus sp.	ophiogomphus	gomphidae	odonata	arthropoda	ITIS
insect	paratanytarsus dissimilis	paratanytarsus	chironomidae	diptera	arthropoda	ITIS
insect	paratanytarsus parthenogeneticus	paratanytarsus	chironomidae	diptera	arthropoda	ITIS
insect	pycnopsyche sp.	pycnopsyche	limnephilidae	trichoptera	arthropoda	ITIS
insect	simulium sp.	simulium	simuliidae	diptera	arthropoda	ITIS
insect	somatochlora cingulata	somatochlora	corduliidae	odonata	arthropoda	ITIS
insect	trichoptera				arthropoda	ITIS
mollusca	abra alba	abra	semelidae	cardiida	mollusca	WoRMS
mollusca	ampullariidae		ampullariidae	architaenioglossa	mollusca	WoRMS
mollusca	aplexa hypnorum	aplexa	physidae	hygrophila	mollusca	WoRMS
mollusca	arctica islandica	arctica	arcticidae	venerida	mollusca	WoRMS
mollusca	argopecten irradians	argopecten	pectinidae	pectinida	mollusca	WoRMS
mollusca	australorbis glabratus	australorbis			mollusca
mollusca	biomphalaria alexandrina	biomphalaria	planorbidae	hygrophila	mollusca	WoRMS
mollusca	biomphalaria glabrata	biomphalaria	planorbidae	hygrophila	mollusca	WoRMS
mollusca	biomphalaria havanensis	biomphalaria	planorbidae	hygrophila	mollusca	WoRMS
mollusca	biomphalaria tenagophila	biomphalaria	planorbidae	hygrophila	mollusca	WoRMS
mollusca	bulinus globosus	bulinus	planorbidae	hygrophila	mollusca	eol
mollusca	bulinus truncatus	bulinus	planorbidae	hygrophila	mollusca	eol
mollusca	bullia digitalis	bullia	nassariidae	neogastropoda	mollusca	WoRMS
mollusca	campeloma decisum	campeloma	viviparidae	architaenioglossa	mollusca	ITIS
mollusca	cerasina luteola	cerasina	lymnaeidea	hygrophila	mollusca	WoRMS
mollusca	cerastoderma edule	cerastoderma	cardiidae	cardiida	mollusca	WoRMS
mollusca	cerastoderma glaucum	cerastoderma	cardiidae	cardiida	mollusca	WoRMS
mollusca	corbicula fluminea	corbicula	cyrenidae	venerida	mollusca	WoRMS
mollusca	corbicula sp.	corbicula	cyrenidae	venerida	mollusca	WoRMS
mollusca	crassostrea virginica	crassostrea	ostreidae	ostreida	mollusca	WoRMS
mollusca	crepidula fornicata	crepidula	calyptraeidae	littorinimorpha	mollusca	WoRMS
mollusca	doryteuthis opalescens	doryteuthis	loliginidae	myopsida	mollusca	WoRMS
mollusca	dreissena polymorpha	dreissena	dreissenidae	myida	mollusca	WoRMS
mollusca	ecrobia ventrosa	ecrobia	hydrobiidae	littorinimorpha	mollusca	WoRMS
mollusca	elimia sp.	elimia	pleuroceridae	neotaenioglossa	mollusca	ITIS
mollusca	elliptio complanata	elliptio	unionidae	unionida	mollusca	WoRMS
mollusca	epioblasma capsaeformis	epioblasma	unionidae	unionida	mollusca	WoRMS
mollusca	haliotis rubra	haliotis	haliotidae		mollusca	WoRMS
mollusca	haliotis rufescens	haliotis	haliotidae	archaeogastropoda	mollusca	ITIS
mollusca	heleobia parchappii	heleobia	cochliopidae	littorinimorpha	mollusca	WoRMS
mollusca	helisoma trivolvis	helisoma	planorbidae	hygrophila	mollusca	WoRMS
mollusca	hyanassa obsoleta	hyanassa	muricidae	neogastropoda	mollusca	mczbase
mollusca	hygrophila			hygrophila	mollusca	WoRMS
mollusca	hyridella depressa	hyridella	hyriidae	unionida	mollusca	ITIS
mollusca	isognomon californicum	isognomon	pteriidae	ostreida	mollusca	WoRMS
mollusca	juga plicifera	juga	semisulcospiridae	caenogastropoda	mollusca	WoRMS
mollusca	lampsilis siliquoidea	lampsilis	unionidae	unionida	mollusca	WoRMS
mollusca	legumia recta	legumia	unionidae	unionida	mollusca	don
mollusca	leukoma staminea	leukoma	veneridae	venerida	mollusca	WoRMS
mollusca	limecola balthica	limecola	tellinidae	cardiida	mollusca	WoRMS
mollusca	littorina littorea	littorina	littorinidae	littorinimorpha	mollusca	WoRMS
mollusca	littorina saxatilis	littorina	littorinidae	littorinimorpha	mollusca	WoRMS
mollusca	lymnaea sp.	lymnaea	lymnaeidae	hygrophila	mollusca	WoRMS
mollusca	lymnaea stagnalis	lymnaea	lymnaeidae	hygrophila	mollusca	WoRMS
mollusca	macoma nasuta	macoma	tellinidae	cardiida	mollusca	WoRMS
mollusca	magallana gigas	magallana	ostreidae	ostreida	mollusca	WoRMS
mollusca	marisa cornuarietis	marisa	ampullariidae	architaenioglossa	mollusca	WoRMS
mollusca	megalonaias nervosa	megalonaias	unionidae	unionida	mollusca	WoRMS
mollusca	melanoides tuberculata	melanoides	thiaridae	caenogastropoda	mollusca	WoRMS
mollusca	mercenaria mercenaria	mercenaria	veneridae	venerida	mollusca	WoRMS
mollusca	meretrix lusoria	meretrix	veneridae	venerida	mollusca	WoRMS
mollusca	mimachlamys asperrima	mimachlamys	pectinidae	pectinida	mollusca	WoRMS
mollusca	mollusca				mollusca	WoRMS
mollusca	mulinia lateralis	mulinia	mactridae	veneroida	mollusca	WoRMS
mollusca	musculium transversum	musculium	sphaeriidae	veneroida	mollusca	WoRMS
mollusca	mussel				mollusca	WoRMS
mollusca	mya arenaria	mya	myidae	myida	mollusca	WoRMS
mollusca	mytilopsis sallei	mytilopsis	dreissenidae	myida	mollusca	WoRMS
mollusca	mytilus edulis	mytilus	mytilidae	mytilida	mollusca	WoRMS
mollusca	mytilus galloprovincialis	mytilus	mytilidae	mytilida	mollusca	WoRMS
mollusca	mytilus sp.	mytilus	mytilidae	mytilida	mollusca	WoRMS
mollusca	mytilus trossolus	mytilus	mytilidae	mytilida	mollusca	WoRMS
mollusca	octopus sp.	octopus	octopodidae	octopoda	mollusca	WoRMS
mollusca	oyster				mollusca	WoRMS
mollusca	parreysia cylindrica	parreysia	unionidae	unionida	mollusca	IUCNredlist
mollusca	perna perna	perna	mytilidae	mytilida	mollusca	WoRMS
mollusca	perna viridis	perna	mytilidae	mytilida	mollusca	WoRMS
mollusca	physa acuta	physa	physidae	basommatophora	mollusca	WoRMS
mollusca	physa gyrina	physa	physidae	basommatophora	mollusca	ITIS
mollusca	physa heterostropha	physa	physidae	basommatophora	mollusca	ITIS
mollusca	physa integra	physa	physidae	basommatophora	mollusca	ITIS
mollusca	physa sp.	physa	physidae	basommatophora	mollusca	ITIS
mollusca	physid snails		physidae	hygrophila	mollusca	ITIS
mollusca	pinctada imbricata	pinctada	pteriidae	ostreida	mollusca	WoRMS
mollusca	placopecten magellanicus	placopecten	pectinidae	pectinida	mollusca	WoRMS
mollusca	planorbella trivolvis	planorbella	planorbidae	hygrophila	mollusca	WoRMS
mollusca	pomacea canaliculata	pomacea	ampullariidae	architaenioglossa	mollusca	WoRMS
mollusca	potamopyrgus antipodarum	potamopyrgus	tateidae	littorinimorpha	mollusca	WoRMS
mollusca	quagga mussel				mollusca	wiki
mollusca	radix acuminata	radix	lymnaeidae	hygrophila	mollusca	WoRMS
mollusca	radix labiata	radix	lymnaeidae	hygrophila	mollusca	WoRMS
mollusca	rangia cuneata	rangia	mactridae	veneroida	mollusca	WoRMS
mollusca	rexithaerus secta	rexithaerus	tellinidae	cardiida	mollusca	WoRMS
mollusca	ruditapes decussatus	ruditapes	veneridae	venerida	mollusca	WoRMS
mollusca	ruditapes philippinarum	ruditapes	veneridae	venerida	mollusca	WoRMS
mollusca	saccostrea cucullata	saccostrea	ostreidae	ostreida	mollusca	WoRMS
mollusca	saccostrea glomerata	saccostrea	ostreidae	ostreida	mollusca	WoRMS
mollusca	scrobicularia plana	scrobicularia	semelidae	cardiida	mollusca	WoRMS
mollusca	sphaerium simile	sphaerium	sphaeriidae	veneroida	mollusca	ITIS
mollusca	spisula solidissima	spisula	mactridae	veneroida	mollusca	WoRMS
mollusca	stagnicola palustris	stagnicola	lymnaeidae	hygrophila	mollusca	WoRMS
mollusca	striostrea margaritacea	striostrea	ostreidae	ostreida	mollusca	WoRMS
mollusca	tenguella granulata	tenguella	muricidae	neogastropoda	mollusca	WoRMS
mollusca	tresus nuttallii	tresus	mactridae	veneroida	mollusca	WoRMS
mollusca	tritia obsoleta	tritia	nassariidae	neogastropoda	mollusca	WoRMS
mollusca	unio tumidus	unio	unionidae	unionida	mollusca	WoRMS
mollusca	unionidae		unionidae	unionida	mollusca	WoRMS
mollusca	utterbackia imbecillis	utterbackia	unionidae	unionida	mollusca	WoRMS
mollusca	veneridae		veneridae	veneroida	mollusca	ITIS
mollusca	venerupis aurea	venerupis	veneridae	veneroida	mollusca	ITIS
mollusca	villorita cyprinoides	villorita	cyrenidae	venerida	mollusca	WoRMS
mollusca	villosa iris	villosa	unionidae	unionida	mollusca	WoRMS
mollusca	viviparus bengalensis	viviparus	viviparidae	architaenioglossa	mollusca	ITIS
others	achromobacter sp.	achromobacter	alcaligenaceae	burkholderiales	proteobacteria	ITIS
others	acropora tenuis	acropora	acroporidae	scleractinia	cnidaria	WoRMS
others	aeromonas hydrophila	aeromonas	aeromonadaceae	aeromonadales	proteobacteria	ITIS
others	aggregatibacter actinomycetemcomitans	aggregatibacter	pasteurellaceae	pasteurellales	proteobacteria	ITIS
others	aggregatibacter aphrophilus	aggregatibacter	pasteurellaceae	pasteurellales	proteobacteria	ITIS
others	alatospora acuminata	alatospora	leotiaceae	leotiales	ascomycota	eol
others	alcaligenes sp.	alcaligenes	alcaligenaceae	burkholderiales	proteobacteria	ITIS
others	aliivibrio fischeri	aliivibrio	vibrionaceae	vibrionales	proteobacteria	ITIS
others	alternaria alternata	alternaria	pleosporaceae	pleosporales	ascomycota	ITIS
others	aphelenchus avenae	aphelenchus	aphelenchidae	aphelenchida	nematoda	ITIS
others	arbacia lixula	arbacia	arbaciidae	arbacioida	echinodermata	WoRMS
others	arbacia punctulata	arbacia	arbaciidae	arbacioida	echinodermata	WoRMS
others	arrenurus manubriator	arrenurus	arrenuridae	trombidiformes	arthropoda	ITIS
others	arthrobacter globiformis	arthrobacter	micrococcaceae	actinomycetales	actinobacteria	wiki
others	aspergillus niger	aspergillus	trichocomaceae	eurotiales	ascomycota	wiki
others	aspidisca cicada	aspidisca	aspidiscidae	euplotida	ciliophora	WoRMS
others	aspidisca lynceus	aspidisca	aspidiscidae	euplotida	ciliophora	WoRMS
others	asterias amurensis	asterias	asteriidae	forcipulatida	echinodermata	WoRMS
others	asterias forbesi	asterias	asteriidae	forcipulatida	echinodermata	WoRMS
others	asterias rubens	asterias	asteriidae	forcipulatida	echinodermata	WoRMS
others	azospirillum brasilense	azospirillum	rhodospirillaceae	rhodospirillales	proteobacteria	wiki
others	azotobacter beijerinckii	azotobacter	pseudomonadaceae	pseudomonadales	proteobacteria	ITIS
others	bacillus cereus	bacillus	bacillaceae	bacillales	firmicutes	ITIS
others	bacillus subtilis	bacillus	bacillaceae	bacillales	firmicutes	ITIS
others	bacillus thuringiensis	bacillus	bacillaceae	bacillales	firmicutes	ITIS
others	botrytis fabae	botrytis	sclerotiniaceae	helotiales	ascomycota	wiki
others	caenorhabditis elegans	caenorhabditis	rhabditidae	rhabditida	nematoda	ITIS
others	camarodonta			camarodonta	echinodermata	WoRMS
others	candida albicans	candida		saccharomycetales	ascomycota	ITIS
others	candida sp.	candida		saccharomycetales	ascomycota	ITIS
others	candida tropicalis	candida		saccharomycetales	ascomycota	ITIS
others	candida utilis	candida		saccharomycetales	ascomycota	ITIS
others	chilodonella uncinata	chilodonella	chilodonellidae	chlamydodontida	ciliophora	WoRMS
others	chilomonas paramaecium	chilomonas	cryptomonadaceae	cryptomonadales	cryptophycophyta	ITIS
others	chlorohydra viridissima	chlorohydra	hydridae	anthoathecatae	cnidaria	ITIS
others	ciliophora				ciliophora	eol
others	ciona intestinalis	ciona	cionidae	phlebobranchia	chordata	WoRMS
others	clostridium acetobutylicum	clostridium	clostridiaceae	clostridiales	firmicutes	ITIS
others	clostridium botulinum	clostridium	clostridiaceae	clostridiales	firmicutes	ITIS
others	coelastrea aspera	coelastrea	merulinidae	scleractinia	cnidaria	WoRMS
others	colpidium campylum	colpidium	turaniellidae	tetrahymenida	ciliophora	WoRMS
others	colpidium colpoda	colpidium	turaniellidae	tetrahymenida	ciliophora	ITIS
others	colpoda aspera	colpoda	glaucomidae	tetrahymenida	ciliophora	WoRMS
others	colpoda sp.	colpoda	glaucomidae	tetrahymenida	ciliophora	WoRMS
others	cordylophora caspia	cordylophora	cordylophoridae	anthoathecata	cnidaria	WoRMS
others	dendraster excentricus	dendraster	dendrasteridae	clypeasteroida	echinodermata	WoRMS
others	dexiostoma campyla	dexiostoma	turaniellidae	tetrahymenida	ciliophora	eol
others	dexiotricha granulosa	dexiotricha	loxocephalidae	hymenostomatida	ciliophora	eol
others	diadema antillarum	diadema	diadematidae	diadematoida	echinodermata	WoRMS
others	drepanomonas revoluta	drepanomonas	microthoracidae	microthoracida	ciliophora	eol
others	dugesia japonica	dugesia	dugesiidae	tricladida	platyhelminthes	WoRMS
others	dugesia sp.	dugesia	dugesiidae	tricladida	platyhelminthes	WoRMS
others	echinocardium cordatum	echinocardium	loveniidae	spatangoida	echinodermata	WoRMS
others	echinometra mathei	echinometra	echinometridae	camarodonta	echinodermata	WoRMS
others	eirene viridula	eirene	eirenidae	leptothecata	cnidaria	WoRMS
others	enterobacteriaceae		enterobacteriaceae	enterobacteriales	proteobacteria	ITIS
others	enterococcus faecalis	enterococcus	enterococcaceae	lactobacillales	firmicutes	ITIS
others	ephydatia fluviatilis	ephydatia	spongillidae	spongillida	porifera	WoRMS
others	ephydatia muelleri	ephydatia	spongillidae	spongillida	porifera	WoRMS
others	escherichia coli	escherichia	enterobacteriaceae	enterobacteriales	proteobacteria	ITIS
others	eunapius fragilis	eunapius	spongillidae	spongillida	porifera	WoRMS
others	euplotes aediculatus	euplotes	euplotidae	euplotida	ciliophora	WoRMS
others	euplotes affinis	euplotes	euplotidae	euplotida	ciliophora	WoRMS
others	euplotes moebiusi	euplotes	euplotidae	euplotida	ciliophora	WoRMS
others	euplotes patella	euplotes	euplotidae	euplotida	ciliophora	WoRMS
others	euplotes sp.	euplotes	euplotidae	euplotida	ciliophora	WoRMS
others	fasciola hepatica	fasciola	fascicolidae	echinostomida	platyhelminthes	ITIS
others	girardia dorotocephala	girardia	dugesiidae	neoophora	platyhelminthes	ITIS
others	girardia tigrina	girardia	dugesiidae	neoophora	platyhelminthes	ITIS
others	glaucoma scintillans	glaucoma	glaucomidae	hymenostomatida	proteobacteria	ITIS
others	halteria grandinella	halteria	halteriidae	halteriida	ciliophora	WoRMS
others	heliocidaris crassispina	heliocidaris	echinometridae	camarodonta	echinodermata	WoRMS
others	heliscus submersus	heliscus	nectriaceae	hypocreales	ascomycota	wiki
others	hemicentrotus pulcherrimus	hemicentrotus	strongylocentrotidae	camarodonta	echinodermata	WoRMS
others	holosticha kessleri	holosticha	holostichidae	hypotrichida	ciliophora	ITIS
others	hydra circumcincta	hydra	hydridae	anthoathecata	cnidaria	WoRMS
others	hydra oligactis	hydra	hydridae	anthoathecata	cnidaria	WoRMS
others	hydra sp.	hydra	hydridae	anthoathecata	cnidaria	WoRMS
others	hydra vulgaris	hydra	hydridae	anthoathecata	cnidaria	WoRMS
others	hydractinia echinata	hydractinia	hydractiniidae	anthoathecata	cnidaria	WoRMS
others	laomedea flexuosa	laomedea	campanulariidae	leptothecata	cnidaria	WoRMS
others	limulus polyphemus	limulus	limulidae	xiphosurida	arthropoda	WoRMS
others	listeria monocytogenes	listeria	listeriaceae	bacillales	firmicutes	ITIS
others	litoditis marina	litoditis	rhabditidae	rhabditida	nematoda	WoRMS
others	lobophytum compactum	lobophytum	alcyoniidae	alcyonacea	cnidaria	WoRMS
others	loxodes striatus	loxodes	loxodidae	loxodida	ciliophora	ITIS
others	lytechinus pictus	lytechinus	toxopneustidae	camarodonta	echinodermata	WoRMS
others	mesocentrotus franciscanus	mesocentrotus	echinidea	camarodonta	echinodermata	WoRMS
others	microregma heterostoma	microregma			ciliophora	wiki
others	microregma sp.	microregma			ciliophora	wiki
others	monhystera disjuncta	monhystera	monhysteridae	monhysterida	nematoda	WoRMS
others	monhystera microphthalma	monhystera	monhysteridae	monhysterida	nematoda	WoRMS
others	mucor sp.	mucor	mucoraceae	mucorales	zygomycota	ITIS
others	mycobacterium smegmatis	mycobacterium	mycobacteriaceae	actinomycetales	actinobacteria	wiki
others	mycoplasma gallisepticum	mycoplasma	mycoplasmataceae	mycoplasmatales	tenericutes	ITIS
others	nitrobacter sp.	nitrobacter	bradyrhizobiaceae	rhizobiales	proteobacteria	ITIS
others	nitrobacter winogradskyi	nitrobacter	bradyrhizobiaceae	rhizobiales	proteobacteria	ITIS
others	nitrosomonas sp.	nitrosomonas	nitrosomonadaceae	nitrosomonadales	proteobacteria	ITIS
others	opercularia sp.	opercularia	operculariidae	sessilida	ciliophora	WoRMS
others	ophiostoma ulmi	ophiostoma	ophiostomataceae	ophiostomatales	ascomycota	ITIS
others	ophiura albida	ophiura	ophiuridae	ophiurida	echinodermata	WoRMS
others	paracentrotus lividus	paracentrotus	parechinidae	camarodonta	echinodermata	WoRMS
others	paramecium bursaria	paramecium	parameciidae	hymenostomatida	ciliophora	ITIS
others	paramecium caudatum	paramecium	parameciidae	hymenostomatida	ciliophora	ITIS
others	paramecium putrinum	paramecium	parameciidae	hymenostomatida	ciliophora	eol
others	paramecium trichium	paramecium	parameciidae	hymenostomatida	ciliophora	WoRMS
others	pararotalia spinigera	pararotalia	calcarinidae	rotaliida	foraminifera	WoRMS
others	pectinatella gelatinosa	pectinatella	pectinatellidae		bryozoa	WoRMS
others	penicillium digitatum	penicillium	trichocomoceae	eurotiales	ascomycota	eol
others	penicillium verrucosum	penicillium	trichocomoceae	eurotiales	ascomycota	eol
others	photobacterium phosphoreum	photobacterium	vibrionaceae	vibrionales	proteobacteria	ITIS
others	photobacterium sp.	photobacterium	vibrionaceae	vibrionales	proteobacteria	ITIS
others	polycelis nigra	polycelis	planariidae	tricladida	platyhelminthes	WoRMS
others	porifera				porifera	WoRMS
others	proteobacteria				proteobacteria	ITIS
others	proteus mirabilis	proteus	enterobacteriaceae	enterobacteriales	proteobacteria	ITIS
others	proteus vulgaris	proteus	enterobacteriaceae	enterobacteriales	proteobacteria	ITIS
others	psammechinus miliaris	psammechinus	parechinidae	camarodonta	echinodermata	WoRMS
others	pseudomonas aeruginosa	pseudomonas	pseudomonadaceae	pseudomonadales	proteobacteria	ITIS
others	pseudomonas fluorescens	pseudomonas	pseudomonadaceae	pseudomonadales	proteobacteria	ITIS
others	pseudomonas putida	pseudomonas	pseudomonadaceae	pseudomonadales	proteobacteria	ITIS
others	pseudomonas sp.	pseudomonas	pseudomonadaceae	pseudomonadales	proteobacteria	ITIS
others	pythium ultimum	pythium	pythiaceae	peronosporales	myxomycota	ITIS
others	rhizoctonia solani	rhizoctonia	ceratobasidiaceae	cantharellales	basidiomycota	wiki
others	saccharomyces cerevisiae	saccharomyces	saccharomycetaceae	saccharomycetales	ascomycota	ITIS
others	salmonella enterica	salmonella	enterobacteriaceae	enterobacteriales	proteobacteria	WoRMS
others	schmidtea lugubris	schmidtea	dugesiidae	tricladida	platyhelminthes	WoRMS
others	sinorhizobium meliloti	sinorhizobium	rhizobiaceae	rhizobiales	proteobacteria	wiki
others	sphaerechinus granularis	sphaerechinus	toxopneustidae	camarodonta	echinodermata	WoRMS
others	spirillum volutans	spirillum	spirillaceae	nitrosomonadales	proteobacteria	WoRMS
others	spirostomum ambiguum	spirostomum	spirostomidae	heterotrichida	ciliophora	WoRMS
others	spirostomum teres	spirostomum	spirostomidae	heterotrichida	ciliophora	ITIS
others	spongilla lacustris	spongilla	spongillidae	spongillida	porifera	WoRMS
others	staphylococcus aureus	staphylococcus	staphylococcaceae	bacillales	firmicutes	ITIS
others	steinernema carpocapsae	steinernema	steinernematidae	rhabditida	nematoda	wiki
others	sterechinus neumayeri	sterechinus	echinidae	camarodonta	echinodermata	WoRMS
others	streptococcus mutans	streptococcus	streptococcaceae	lactobacillales	firmicutes	ITIS
others	strongylocentrotidae		strongylocentrotidae	camarodonta	echinodermata	WoRMS
others	strongylocentrotus droebachiensis	strongylocentrotus	strongylocentrotidae	camarodonta	echinodermata	WoRMS
others	strongylocentrotus purpuratus	strongylocentrotus	strongylocentrotidae	camarodonta	echinodermata	WoRMS
others	stylonychia pustulata	stylonychia	oxytrichidae		ciliophora	WoRMS
others	tetrahymena pyriformis	tetrahymena	tetrahymenidae	hymenostomatida	ciliophora	ITIS
others	tetrahymena sp.	tetrahymena	tetrahymenidae	hymenostomatida	ciliophora	ITIS
others	tetrahymena thermophila	tetrahymena	tetrahymenidae	hymenostomatida	ciliophora	ITIS
others	trichoderma hamatum	trichoderma	hypocreaceae	hypocreales	ascomycota	wiki
others	trichoderma viride	trichoderma	hypocreaceae	hypocreales	ascomycota	wiki
others	tricladium chaetocladium	tricladium	helotiaceae	helotiales	ascomycota	eol
others	trochilia minuta	trochilia	dysteriidae	dysteriida	ciliophora	WoRMS
others	tylenchorhynchus martini	tylenchorhynchus	tylenchoidea incertae sedis	rhabditida	nematoda	WoRMS
others	uronema nigricans	uronema	uronematidae	hymenostomatida	ciliophora	WoRMS
others	uronema parduczi	uronema	uronematidae	hymenostomatida	ciliophora	eol
others	uronema sp.	uronema	uronematidae	hymenostomatida	ciliophora	WoRMS
others	varicosporium elodeae	varicosporium	helotiaceae	helotiales	ascomycota	eol
others	vibrio harveyi	vibrio	vibrionaceae	vibrionales	proteobacteria	ITIS
others	vibrio natriegens	vibrio	vibrionaceae	vibrionales	proteobacteria	ITIS
others	vorticella convallaria	vorticella	vorticellidae	peritrichida	ciliophora	ITIS
others	vorticella nebulifera	vorticella	vorticellidae	peritrichida	ciliophora	WoRMS
others	vorticella octava	vorticella	vorticellidae	peritrichida	ciliophora	WoRMS
others	ypsilina graminea	ypsilina			ascomycota	eol
plant	azolla filiculoides	azolla	azollaceae	salviniales	tracheophyta	ITIS
plant	azolla pinnata	azolla	azollaceae	salviniales	tracheophyta	ITIS
plant	cabomba caroliniana	cabomba	cabombaceae	nymphaeales	tracheophyta	ITIS
plant	callitriche platycarpa	callitriche	callitrichaceae	lamiales	tracheophyta	don
plant	caltha palustris	caltha	ranuncolaceae	ranuncolales	tracheophyta	ITIS
plant	ceratophyllum demersum	ceratophyllum	ceratophyllaceae	nymphaeales	tracheophyta	WoRMS
plant	ceratophyllum sp.	ceratophyllum	ceratophyllaceae	nymphaeales	tracheophyta	WoRMS
plant	echinodorus cordifolius	echinodorus	alismataceae	alismatales	tracheophyta	ITIS
plant	eichhornia crassipes	eichhornia	pontederiaceae	commelinales	tracheophyta	ITIS
plant	elodea canadensis	elodea	hydrocharitaceae	alismatales	tracheophyta	ITIS
plant	elodea nuttallii	elodea	hydrocharitaceae	alismatales	tracheophyta	ITIS
plant	enhalus acoroides	enhalus	hydrocharitaceae	alismatales	tracheophyta	AlgaeBase
plant	glyceria fluitans	glyceria	poaceae	cyperales	magnoliophyta	ITIS
plant	glyceria maxima variegata	glyceria	poaceae	cyperales	magnoliophyta	ITIS
plant	hydrilla verticillata	hydrilla	hydrocharitaceae	alismatales	tracheophyta	ITIS
plant	juncus effusus	juncus	juncaceae	poales	tracheophyta	ITIS
plant	lactuca sativa	lactuca	asteraceae	asterales	tracheophyta	ITIS
plant	lemna gibba	lemna	lemnaceae	arales	tracheophyta	IUCNredlist
plant	lemna minor	lemna	lemnaceae	arales	tracheophyta	IUCNredlist
plant	lemna paucicostata	lemna	lemnaceae	arales	tracheophyta	eol
plant	lemna perpusilla	lemna	lemnaceae	arales	tracheophyta	IUCNredlist
plant	lemna sp.	lemna	lemnaceae	arales	tracheophyta	eol
plant	lemnaceae		lemnaceae	arales	tracheophyta	eol
plant	lepidium sativum	lepidium	brassicaceae	brassicales	tracheophyta	ITIS
plant	myriophyllum aquaticum	myriophyllum	haloragaceae	haloragales	tracheophyta	ITIS
plant	myriophyllum sibiricum	myriophyllum	haloragaceae	haloragales	tracheophyta	IUCNredlist
plant	myriophyllum sp.	myriophyllum	haloragaceae	haloragales	tracheophyta	IUCNredlist
plant	myriophyllum spicatum	myriophyllum	haloragaceae	haloragales	tracheophyta	IUCNredlist
plant	phragmites australis	phragmites	poaceae	poales	magnoliophyta	ITIS
plant	physcomitrella patens	physcomitrella	funariaceae	funariales	bryophyta	ITIS
plant	pistia stratiotes	pistia	araceae	alismatales	tracheophyta	ITIS
plant	potamogeton coloratus	potamogeton	potamogetonaceae	alismatales	tracheophyta	IUCNredlist
plant	potamogeton crispus	potamogeton	potamogetonaceae	alismatales	tracheophyta	ITIS
plant	potamogeton lucens	potamogeton	potamogetonaceae	alismatales	tracheophyta	IUCNredlist
plant	potamogeton nodosus	potamogeton	potamogetonaceae	alismatales	tracheophyta	ITIS
plant	salvinia minima	salvinia	salviniaceae	salviniales	pteridophyta	ITIS
plant	salvinia molesta	salvinia	salviniaceae	salviniales	pteridophyta	WoRMS
plant	salvinia natans	salvinia	salviniaceae	salviniales	pteridophyta	WoRMS
plant	spirodela polyrrhiza	spirodela	lemnaceae	arales	tracheophyta	IUCNredlist
plant	spirodela punctata	spirodela	lemnaceae	arales	tracheophyta	IUCNredlist
plant	stuckenia pectinata	stuckenia	potamogetonaceae	alismatales	tracheophyta	ITIS
plant	vallisneria americana	vallisneria	hydrocharitaceae	alismatales	tracheophyta	ITIS
plant	vicia faba	vicia	fabaceae	fabales	tracheophyta	ITIS
plant	wolffia arrhiza	wolffia	araceae	arales	tracheophyta	ITIS
rotifera	anuraeopsis fissa	anuraeopsis	brachionidae	ploima	rotifera	ITIS
rotifera	brachionus calyciflorus	brachionus	brachionidae	ploima	rotifera	WoRMS
rotifera	brachionus plicatilis	brachionus	brachionidae	ploima	rotifera	WoRMS
rotifera	brachionus rubens	brachionus	brachionidae	ploima	rotifera	WoRMS
rotifera	dicranophorus forcipatus	dicranophorus	dicranophridae	ploima	rotifera	ITIS
rotifera	keratella cochlearis	keratella	brachionidae	ploima	rotifera	WoRMS
rotifera	lecane sp.	lecane	lecanidae	ploima	rotifera	ITIS
rotifera	philodina acuticornis	philodina	philodinidae		rotifera	ITIS
rotifera	philodina rapida	philodina	philodinidae		rotifera	ITIS
rotifera	rotifera				rotifera	ITIS

## Sheet: TS5
	TS5	Number of test results per species
	SSD.Group	Species.Name	number of test results	%		SSD.Group	Species.Name	number of test results	%		SSD.Group	Species.Name	number of test results	%		SSD.Group	Species.Name	number of test results	%		SSD.Group	Species.Name	number of test results	%		SSD.Group	Species.Name	number of test results	%		SSD.Group	Species.Name	number of test results	%		SSD.Group	Species.Name	number of test results	%		SSD.Group	Species.Name	number of test results	%		SSD.Group	Species.Name	number of test results	%
	algae	raphidocelis subcapitata	30082	0.504165		crustacean	daphnia magna	52186	0.663488		fish	oncorhynchus mykiss	19453	0.257926		amphibian	xenopus laevis	770	0.377451		anellidae	tubifex tubifex	1936	0.471505		insect	chironomus tentans	950	0.362043		mollusca	magallana gigas	1175	0.174721		others	pseudomonas putida	1503	0.184894		plant	lemna minor	2005	0.598507		rotifera	brachionus calyciflorus	596	0.649945
	algae	desmodesmus subspicatus	15460	0.259105		crustacean	ceriodaphnia dubia	11819	0.150266		fish	pimephales promelas	16791	0.22263		amphibian	gastrophryne carolinensis	318	0.155882		anellidae	neanthes arenaceodentata	838	0.204092		insect	chironomus riparius	530	0.201982		mollusca	lymnaea stagnalis	782	0.116283		others	strongylocentrotus purpuratus	829	0.101981		plant	lemna gibba	774	0.231045		rotifera	philodina acuticornis	101	0.110142
	algae	skeletonema costatum	2176	0.0364691		crustacean	americamysis bahia	1679	0.0213467		fish	danio rerio	14069	0.18654		amphibian	anaxyrus terrestris	216	0.105882		anellidae	aeolosoma sp.	289	0.0703848		insect	chironomus dilutus	123	0.046875		mollusca	mytilus galloprovincialis	715	0.10632		others	dendraster excentricus	819	0.10075		plant	spirodela polyrrhiza	203	0.060597		rotifera	philodina rapida	100	0.109051
	algae	algae	1485	0.0248881		crustacean	acartia tonsa	1463	0.0186005		fish	leuciscus idus	3461	0.0458891		amphibian	rana pipiens	138	0.0676471		anellidae	alitta virens	172	0.0418899		insect	leptophlebia marginata	117	0.0445884		mollusca	mya arenaria	449	0.0667658		others	tetrahymena pyriformis	801	0.0985361		plant	lemna paucicostata	65	0.019403		rotifera	brachionus rubens	35	0.0381679
	algae	chlorella vulgaris	792	0.0132737		crustacean	hyalella azteca	1392	0.0176978		fish	lepomis macrochirus	2358	0.0312645		amphibian	rhinella arenarum	128	0.0627451		anellidae	ophryotrocha diadema	158	0.0384803		insect	clistoronia magnifica	93	0.0354421		mollusca	crassostrea virginica	270	0.0401487		others	paracentrotus lividus	608	0.0747939		plant	eichhornia crassipes	43	0.0128358		rotifera	anuraeopsis fissa	34	0.0370774
	algae	dunaliella tertiolecta	702	0.0117653		crustacean	daphnia sp.	1227	0.0156		fish	fish	2019	0.0267697		amphibian	euphlyctis hexadactylus	118	0.0578431		anellidae	capitella capitata	136	0.0331223		insect	hexagenia sp.	85	0.0323933		mollusca	tritia obsoleta	238	0.0353903		others	aliivibrio fischeri	259	0.0318612		plant	callitriche platycarpa	32	0.00955224		rotifera	brachionus plicatilis	24	0.0261723
	algae	scenedesmus quadricauda	595	0.00997201		crustacean	daphnia pulex	1131	0.0143794		fish	cyprinodon variegatus	2017	0.0267432		amphibian	duttaphrynus melanostictus	105	0.0514706		anellidae	ctenodrilus serratus	117	0.0284949		insect	paratanytarsus parthenogeneticus	78	0.0297256		mollusca	mytilus edulis	232	0.0344981		others	photobacterium phosphoreum	194	0.0238652		plant	elodea nuttallii	32	0.00955224		rotifera	lecane sp.	23	0.0250818
	algae	macrocystis pyrifera	418	0.00700555		crustacean	ceriodaphnia sp.	395	0.005022		fish	cyprinus carpio	1981	0.0262659		amphibian	anaxyrus fowleri	60	0.0294118		anellidae	hydroides elegans	110	0.0267901		insect	chironomus decorus	66	0.0251524		mollusca	mercenaria mercenaria	191	0.0284015		others	tetrahymena thermophila	175	0.0215279		plant	myriophyllum spicatum	26	0.00776119		rotifera	rotifera	2	0.00218103
	algae	champia parvula	400	0.00670387		crustacean	thamnocephalus platyurus	354	0.00450072		fish	oryzias latipes	1846	0.0244759		amphibian	ambystoma maculatum	30	0.0147059		anellidae	lumbriculus variegatus	107	0.0260594		insect	chironomus javanus	52	0.0198171		mollusca	haliotis rufescens	171	0.0254275		others	asterias forbesi	171	0.0210358		plant	pistia stratiotes	24	0.00716418		rotifera	dicranophorus forcipatus	1	0.00109051
	algae	ceramium tenuicorne	397	0.00665359		crustacean	gammarus pulex	314	0.00399217		fish	poecilia reticulata	1405	0.0186288		amphibian	ambystoma jeffersonianum	24	0.0117647		anellidae	ophryotrocha labronica	44	0.010716		insect	chironomus plumosus	49	0.0186738		mollusca	mytilus sp.	144	0.0214126		others	escherichia coli	126	0.0155001		plant	wolffia arrhiza	24	0.00716418		rotifera	keratella cochlearis	1	0.00109051
	algae	chlamydomonas reinhardtii	380	0.00636868		crustacean	daphnia pulicaria	313	0.00397945		fish	salvelinus fontinalis	951	0.0126092		amphibian	rana sylvatica	24	0.0117647		anellidae	arenicola marina	30	0.00730638		insect	paratanytarsus dissimilis	33	0.0125762		mollusca	dreissena polymorpha	143	0.0212639		others	arbacia lixula	123	0.015131		plant	phragmites australis	18	0.00537313
	algae	phaeodactylum tricornutum	363	0.00608376		crustacean	echinogammarus marinus	313	0.00397945		fish	carassius auratus	535	0.00709352		amphibian	anaxyrus americanus	18	0.00882353		anellidae	hediste diversicolor	20	0.00487092		insect	isonychia bicolor	32	0.0121951		mollusca	lampsilis siliquoidea	126	0.0187361		others	monhystera disjuncta	112	0.0137778		plant	salvinia natans	12	0.00358209				917
	algae	chlorophyta	317	0.00531282		crustacean	artemia salina	300	0.00381417		fish	salmo trutta	499	0.00661619		amphibian	microhyla ornata	14	0.00686275		anellidae	anellida	19	0.00462737		insect	maccaffertium modestum	32	0.0121951		mollusca	juga plicifera	124	0.0184387		others	caenorhabditis elegans	111	0.0136548		plant	caltha palustris	9	0.00268657
	algae	chlorella pyrenoidosa	312	0.00522902		crustacean	holmesimysis costata	275	0.00349633		fish	ameiurus melas	492	0.00652338		amphibian	rana berlandieri	12	0.00588235		anellidae	limnodrilus hoffmeisteri	16	0.00389674		insect	aedes aegypti	30	0.0114329		mollusca	spisula solidissima	120	0.0178439		others	sphaerechinus granularis	90	0.0110715		plant	elodea canadensis	9	0.00268657
	algae	chlorella sp.	308	0.00516198		crustacean	palaemonetes pugio	199	0.00253007		fish	oncorhynchus kisutch	404	0.0053566		amphibian	rana clamitans	9	0.00441176		anellidae	baltidrilus costatus	15	0.00365319		insect	baetis tricaudatus	30	0.0114329		mollusca	viviparus bengalensis	109	0.0162082		others	strongylocentrotus droebachiensis	89	0.0109485		plant	juncus effusus	9	0.00268657
	algae	anabaena flosaquae	215	0.00360333		crustacean	eurytemora affinis	178	0.00226308		fish	fundulus heteroclitus	373	0.00494557		amphibian	ambystoma mexicanum	6	0.00294118		anellidae	capitella sp.	15	0.00365319		insect	hexagenia limbata	27	0.0102896		mollusca	argopecten irradians	100	0.0148699		others	girardia tigrina	83	0.0102104		plant	potamogeton lucens	9	0.00268657
	algae	microcystis aeruginosa	210	0.00351953		crustacean	gammarus pseudolimnaeus	177	0.00225036		fish	jordanella floridae	358	0.00474669		amphibian	rana temporaria	6	0.00294118		anellidae	paranais litoralis	15	0.00365319		insect	acroneuria sp.	21	0.00800305		mollusca	mytilus trossolus	95	0.0141264		others	sterechinus neumayeri	68	0.00836511		plant	physcomitrella patens	8	0.00238806
	algae	coelastrum microporum	208	0.00348601		crustacean	daphnia carinata	171	0.00217408		fish	salmo salar	324	0.00429589		amphibian	xenopus tropicalis	6	0.00294118		anellidae	pristina leidyi	15	0.00365319		insect	lethocerus sp.	21	0.00800305		mollusca	helisoma trivolvis	93	0.013829		others	eirene viridula	64	0.00787305		plant	myriophyllum sibiricum	7	0.00208955
	algae	desmodesmus sp.	195	0.00326814		crustacean	pagurus longicarpus	171	0.00217408		fish	gambusia affinis	320	0.00424285		amphibian	anaxyrus boreas	5	0.00245098		anellidae	tubifex sp	13	0.0031661		insect	acroneuria lycorias	20	0.00762195		mollusca	radix acuminata	80	0.0118959		others	chilomonas paramaecium	61	0.007504		plant	myriophyllum sp.	5	0.00149254
	algae	fistulifera pelliculosa	193	0.00323462		crustacean	ceriodaphnia quadrangula	152	0.00193251		fish	thymallus arcticus	306	0.00405723		amphibian	bufo gargarizans	5	0.00245098		anellidae	erpobdella octoculata	7	0.00170482		insect	ephemerella subvaria	20	0.00762195		mollusca	saccostrea cucullata	78	0.0115985		others	nitrosomonas sp.	60	0.00738098		plant	potamogeton coloratus	5	0.00149254
	algae	ankistrodesmus falcatus	180	0.00301674		crustacean	daphnia longispina	149	0.00189437		fish	scophthalmus maximus	284	0.00376553		amphibian	bufo japonicus	3	0.00147059		anellidae	lagis koreni	5	0.00121773		insect	cloeon dipterum	19	0.00724085		mollusca	cerasina luteola	73	0.010855		others	asterias amurensis	56	0.00688892		plant	glyceria maxima variegata	4	0.00119403
	algae	cylindrotheca closterium	170	0.00284915		crustacean	crangon crangon	146	0.00185623		fish	menidia beryllina	273	0.00361968		amphibian	rana catesbeiana	3	0.00147059		anellidae	nephtys cirrosa	5	0.00121773		insect	allocapnia vivipara	18	0.00685976		mollusca	limecola balthica	64	0.00951673		others	coelastrea aspera	56	0.00688892		plant	potamogeton crispus	4	0.00119403
	algae	asterionellopsis glacialis	164	0.00274859		crustacean	tisbe holothuriae	132	0.00167824		fish	oncorhynchus tschawytscha	211	0.00279763		amphibian	acris crepitans	2	0.000980392		anellidae	nephtys hombergii	5	0.00121773		insect	chironomus attenuatus	18	0.00685976		mollusca	haliotis rubra	63	0.00936803		others	uronema parduczi	54	0.00664288		plant	salvinia minima	4	0.00119403
	algae	asterocapsa nidulans	145	0.00243015		crustacean	tisbe battagliai	129	0.00164009		fish	atherinops affinis	182	0.00241312		amphibian	ambystoma gracile	2	0.000980392		anellidae	owenia fusiformis	5	0.00121773		insect	culex pipiens	17	0.00647866		mollusca	melanoides tuberculata	52	0.00773234		others	pseudomonas fluorescens	53	0.00651987		plant	enhalus acoroides	3	0.000895522
	algae	arthrospira platensis	132	0.00221228		crustacean	cladocera	126	0.00160195		fish	oreochromis mossambicus	181	0.00239986		amphibian	anaxyrus canorus	2	0.000980392		anellidae	scolelepis squamata	5	0.00121773		insect	amphinemura sulcicollis	14	0.00533537		mollusca	physa gyrina	50	0.00743494		others	arbacia punctulata	51	0.00627383		plant	lemnaceae	3	0.000895522
	algae	chlamydomonas sp.	132	0.00221228		crustacean	crangonyx pseudogracilis	122	0.0015511		fish	pagrus major	164	0.00217446		amphibian	fejervarya limnocharis	2	0.000980392		anellidae	piscicola sp.	4	0.000974184		insect	trichoptera	14	0.00533537		mollusca	ruditapes decussatus	47	0.00698885		others	diadema antillarum	48	0.00590479		plant	hydrilla verticillata	2	0.000597015
	algae	entosiphon sulcatum	125	0.00209496		crustacean	gammarus fasciatus	122	0.0015511		fish	morone saxatilis	146	0.0019358		amphibian	hyla versicolor	2	0.000980392		anellidae	alvinella sp.	2	0.000487092		insect	baetis harrisoni	12	0.00457317		mollusca	marisa cornuarietis	46	0.00684015		others	paramecium caudatum	47	0.00578177		plant	stuckenia pectinata	2	0.000597015
	algae	fucus vesiculosus	124	0.0020782		crustacean	penaeus vannamei	116	0.00147481		fish	clupea harengus	143	0.00189602		amphibian	pelophylax esculentus	2	0.000980392		anellidae	branchiura sowerbyi	1	0.000243546		insect	chironomus sp.	12	0.00457317		mollusca	striostrea margaritacea	45	0.00669145		others	spongilla lacustris	45	0.00553574		plant	ceratophyllum demersum	1	0.000298507
	algae	scenedesmus acuminatus	118	0.00197764		crustacean	mysidopsis intii	102	0.00129682		fish	cottus bairdii	140	0.00185625		amphibian	pleurodeles waltl	2	0.000980392		anellidae	dinophilus gyrociliatus	1	0.000243546		insect	culex sp.	10	0.00381098		mollusca	perna viridis	43	0.00639405		others	lytechinus pictus	41	0.00504367		plant	echinodorus cordifolius	1	0.000298507
	algae	scenedesmus sp.	116	0.00194412		crustacean	metacarcinus magister	101	0.00128411		fish	channa punctata	123	0.00163085		amphibian	rana japonica	2	0.000980392		anellidae	enchytraeus albidus	1	0.000243546		insect	corixa punctata	8	0.00304878		mollusca	stagnicola palustris	40	0.00594796		others	hemicentrotus pulcherrimus	39	0.00479764		plant	lactuca sativa	1	0.000298507
	algae	desmodesmus spinosus	104	0.00174301		crustacean	crangon sp.	99	0.00125868		fish	sander vitreus	120	0.00159107		amphibian	rana sp.	2	0.000980392							insect	leuctra sp.	8	0.00304878		mollusca	corbicula fluminea	39	0.00579926		others	hydra vulgaris	39	0.00479764		plant	lemna perpusilla	1	0.000298507
	algae	pediastrum duplex	104	0.00174301		crustacean	paragrapsus quadridentatus	90	0.00114425		fish	limanda limanda	112	0.001485		amphibian	rana sphenocephala	2	0.000980392				4106			insect	pycnopsyche sp.	8	0.00304878		mollusca	villosa iris	39	0.00579926		others	spirostomum ambiguum	39	0.00479764		plant	lemna sp.	1	0.000298507
	algae	spermatozopsis exsultans	104	0.00174301		crustacean	penaeus duorarum	89	0.00113154		fish	oncorhynchus sp.	106	0.00140544		amphibian	pelophylax porosus	1	0.000490196							insect	insect	7	0.00266768		mollusca	potamopyrgus antipodarum	35	0.00520446		others	hydra oligactis	38	0.00467462		plant	lepidium sativum	1	0.000298507
	algae	synechococcus sp.	94	0.00157541		crustacean	tigriopus brevicornis	87	0.00110611		fish	gadus morhua	105	0.00139219		amphibian	pelophylax ridibundus	1	0.000490196							insect	ischnura elegans	7	0.00266768		mollusca	mollusca	34	0.00505576		others	heliocidaris crassispina	36	0.00442859		plant	potamogeton nodosus	1	0.000298507
	algae	thalassiosira weissflogii	90	0.00150837		crustacean	metacarcinus anthonyi	86	0.0010934		fish	micropterus salmoides	100	0.00132589												insect	nemoura cinerea	7	0.00266768		mollusca	mulinia lateralis	30	0.00446097		others	ephydatia fluviatilis	34	0.00418256		plant	salvinia molesta	1	0.000298507
	algae	desmonostoc muscorum	89	0.00149161		crustacean	corophium volutator	84	0.00106797		fish	catostomus latipinnis	91	0.00120656				2040								insect	ephemera simulans	6	0.00228659		mollusca	mussel	30	0.00446097		others	ephydatia muelleri	34	0.00418256		plant	vicia faba	1	0.000298507
	algae	chaetoceros compressum	86	0.00144133		crustacean	penaeus aztecus	84	0.00106797		fish	esox lucius	88	0.00116678												insect	culex quinquefasciatus	4	0.00152439		mollusca	corbicula sp.	28	0.00416357		others	eunapius fragilis	34	0.00418256
	algae	scenedesmus acutus	82	0.00137429		crustacean	macrobrachium nipponense	83	0.00105525		fish	lepomis gibbosus	88	0.00116678												insect	baetis rhodani	3	0.00114329		mollusca	physa heterostropha	28	0.00416357		others	alatospora acuminata	33	0.00405954				3350
	algae	cladophora glomerata	71	0.00118994		crustacean	gammarus sp.	78	0.000991685		fish	alosa sapidissima	82	0.00108723												insect	aeshna umbrosa	2	0.000762195		mollusca	doryteuthis opalescens	26	0.00386617		others	heliscus submersus	33	0.00405954
	algae	fucus serratus	66	0.00110614		crustacean	metapenaeus dobsoni	78	0.000991685		fish	catostomus commersonii	82	0.00108723												insect	anabolia nervosa	2	0.000762195		mollusca	physa sp.	26	0.00386617		others	opercularia sp.	33	0.00405954
	algae	fucus spiralis	66	0.00110614		crustacean	caecidotea intermedia	77	0.000978971		fish	kryptolebias marmoratus	82	0.00108723												insect	arctopsyche ladogensis	2	0.000762195		mollusca	aplexa hypnorum	25	0.00371747		others	ypsilina graminea	33	0.00405954
	algae	ascophyllum nodosum	65	0.00108938		crustacean	portunus pelagicus	72	0.000915402		fish	ptychocheilus lucius	82	0.00108723												insect	chaoborus punctipennis	2	0.000762195		mollusca	arctica islandica	20	0.00297398		others	spirostomum teres	31	0.00381351
	algae	pelvetia canaliculata	65	0.00108938		crustacean	ceriodaphnia reticulata	70	0.000889974		fish	xyrauchen texanus	82	0.00108723												insect	ephemeroptera	2	0.000762195		mollusca	sphaerium simile	20	0.00297398		others	colpidium colpoda	28	0.00344446
	algae	thalassiosira pseudonana	61	0.00102234		crustacean	asellus sp.	66	0.000839118		fish	gila elegans	75	0.000994418												insect	hydropsyche angustipennis	2	0.000762195		mollusca	utterbackia imbecillis	20	0.00297398		others	tetrahymena sp.	28	0.00344446
	algae	isochrysis galbana	58	0.000972062		crustacean	artemia franciscana	65	0.000826404		fish	salvelinus namaycush	72	0.000954641												insect	hydropsyche siltalai	2	0.000762195		mollusca	lymnaea sp.	19	0.00282528		others	arrenurus manubriator	27	0.00332144
	algae	prorocentrum cordatum	53	0.000888263		crustacean	nitokra spinipes	63	0.000800976		fish	ambassis marianus	66	0.000875088												insect	simulium sp.	2	0.000762195		mollusca	campeloma decisum	18	0.00267658		others	chlorohydra viridissima	24	0.00295239
	algae	amphidinium carterae	51	0.000854744		crustacean	cyclops abyssorum	62	0.000788263		fish	liza vaigiensis	66	0.000875088												insect	somatochlora cingulata	2	0.000762195		mollusca	legumia recta	18	0.00267658		others	hydra sp.	24	0.00295239
	algae	diacronema lutheri	50	0.000837984		crustacean	eudiaptomus padanus	62	0.000788263		fish	phoxinus phoxinus	65	0.000861829												insect	anopheles quadrimaculatus	1	0.000381098		mollusca	leukoma staminea	18	0.00267658		others	pseudomonas sp.	24	0.00295239
	algae	scenedesmus pannonicus	46	0.000770945		crustacean	diaphanosoma birgi	60	0.000762835		fish	perca fluviatilis	64	0.00084857												insect	asilidae	1	0.000381098		mollusca	megalonaias nervosa	18	0.00267658		others	dexiostoma campyla	22	0.00270636
	algae	ulva australis	45	0.000754186		crustacean	allorchestes compressa	58	0.000737407		fish	terapon jarbua	61	0.000808793												insect	ephemerella sp.	1	0.000381098		mollusca	placopecten magellanicus	18	0.00267658		others	euplotes patella	22	0.00270636
	algae	dunaliella viridis	44	0.000737426		crustacean	daphniidae	53	0.000673837		fish	gasterosteus aculeatus	58	0.000769017												insect	hydropsyche betteni	1	0.000381098		mollusca	biomphalaria havanensis	16	0.00237918		others	tricladium chaetocladium	22	0.00270636
	algae	spirulina labyrinthiformis	44	0.000737426		crustacean	austropotamobius pallipes	52	0.000661123		fish	gibelion catla	56	0.000742499												insect	ophiogomphus sp.	1	0.000381098		mollusca	cerastoderma glaucum	15	0.00223048		others	varicosporium elodeae	22	0.00270636
	algae	anabaena cylindrica	40	0.000670387		crustacean	stenocypris major	52	0.000661123		fish	gobiocypris rarus	54	0.000715981																	mollusca	crepidula fornicata	15	0.00223048		others	mesocentrotus franciscanus	21	0.00258334
	algae	selenastrum sp.	39	0.000653628		crustacean	metapenaeus monoceros	50	0.000635696		fish	alburnus alburnus	46	0.00060991														2624			mollusca	ecrobia ventrosa	15	0.00223048		others	proteobacteria	20	0.00246033
	algae	scenedesmus dimorphus	38	0.000636868		crustacean	faxonius limosus	49	0.000622982		fish	oreochromis niloticus	45	0.000596651																	mollusca	isognomon californicum	11	0.00163569		others	tylenchorhynchus martini	20	0.00246033
	algae	stauridium tetras	38	0.000636868		crustacean	tigriopus japonicus	48	0.000610268		fish	lates calcarifer	44	0.000583392																	mollusca	meretrix lusoria	11	0.00163569		others	acropora tenuis	18	0.00221429
	algae	navicula sp.	36	0.000603349		crustacean	carcinus maenas	46	0.00058484		fish	rasbora sumatrana	44	0.000583392																	mollusca	physa integra	11	0.00163569		others	lobophytum compactum	18	0.00221429
	algae	trichormus doliolum	34	0.000569829		crustacean	asellus aquaticus	44	0.000559412		fish	mugil cephalus	42	0.000556874																	mollusca	tresus nuttallii	11	0.00163569		others	aphelenchus avenae	14	0.00172223
	algae	laminaria hyperborea	33	0.00055307		crustacean	excirolana armata	44	0.000559412		fish	lepomis cyanellus	41	0.000543615																	mollusca	elimia sp.	10	0.00148699		others	bacillus subtilis	14	0.00172223
	algae	chlorococcum sp.	31	0.00051955		crustacean	neomysis integer	44	0.000559412		fish	capoeta fusca	40	0.000530356																	mollusca	saccostrea glomerata	10	0.00148699		others	ciona intestinalis	13	0.00159921
	algae	scrippsiella acuminata	31	0.00051955		crustacean	alona rectangula	40	0.000508556		fish	puntius sophore	37	0.00049058																	mollusca	littorina littorea	9	0.00133829		others	dexiotricha granulosa	13	0.00159921
	algae	mastigocladus laminosus	30	0.00050279		crustacean	crangon septemspinosa	40	0.000508556		fish	rasbora daniconius	37	0.00049058																	mollusca	unio tumidus	9	0.00133829		others	euplotes aediculatus	13	0.00159921
	algae	scenedesmus obliquus	30	0.00050279		crustacean	acartia pacifica	39	0.000495843		fish	pimephales notatus	36	0.000477321																	mollusca	unionidae	9	0.00133829		others	euplotes moebiusi	13	0.00159921
	algae	nitzschia sp.	28	0.000469271		crustacean	mesocyclops pehpeiensis	38	0.000483129		fish	salmo sp.	36	0.000477321																	mollusca	parreysia cylindrica	8	0.00118959		others	glaucoma scintillans	13	0.00159921
	algae	coelastrum proboscideum	24	0.000402232		crustacean	moina macrocopa	38	0.000483129		fish	petromyzon marinus	35	0.000464062																	mollusca	abra alba	6	0.000892193		others	halteria grandinella	13	0.00159921
	algae	asterionella formosa	23	0.000385473		crustacean	penaeus sp.	36	0.000457701		fish	engraulis japonicus	33	0.000437544																	mollusca	biomphalaria tenagophila	6	0.000892193		others	holosticha kessleri	13	0.00159921
	algae	cyclotella meneghiniana	23	0.000385473		crustacean	rhepoxynius abronius	34	0.000432273		fish	limanda punctatissima	33	0.000437544																	mollusca	oyster	6	0.000892193		others	loxodes striatus	13	0.00159921
	algae	nitzschia linearis	23	0.000385473		crustacean	mysid shrimp	33	0.000419559		fish	ptychocheilus oregonensis	33	0.000437544																	mollusca	biomphalaria alexandrina	5	0.000743494		others	paramecium bursaria	13	0.00159921
	algae	chlorella kessleri	22	0.000368713		crustacean	palaemon elegans	33	0.000419559		fish	rutilus rutilus	31	0.000411026																	mollusca	cerastoderma edule	5	0.000743494		others	paramecium putrinum	13	0.00159921
	algae	selenastrum bibraianum	22	0.000368713		crustacean	palaemon serratus	33	0.000419559		fish	pleuronectes platessa	30	0.000397767																	mollusca	littorina saxatilis	5	0.000743494		others	streptococcus mutans	13	0.00159921
	algae	chara vulgaris	21	0.000351953		crustacean	trypaea australiensis	33	0.000419559		fish	clarias gariepinus	29	0.000384508																	mollusca	macoma nasuta	5	0.000743494		others	stylonychia pustulata	13	0.00159921
	algae	euglena gracilis	21	0.000351953		crustacean	crustacean	30	0.000381417		fish	menidia menidia	26	0.000344732																	mollusca	musculium transversum	5	0.000743494		others	girardia dorotocephala	12	0.0014762
	algae	ankistrodesmus sp.	20	0.000335194		crustacean	daphnia hyalina	29	0.000368703		fish	pseudopleuronectes americanus	26	0.000344732																	mollusca	rexithaerus secta	5	0.000743494		others	echinometra mathei	11	0.00135318
	algae	oscillatoria ornata	20	0.000335194		crustacean	daphnia galeata	28	0.00035599		fish	clarias batrachus	25	0.000331473																	mollusca	scrobicularia plana	5	0.000743494		others	laomedea flexuosa	11	0.00135318
	algae	oscillatoria tenuis	20	0.000335194		crustacean	apocyclops borneoensis	26	0.000330562		fish	cyprinidae	25	0.000331473																	mollusca	bulinus truncatus	4	0.000594796		others	litoditis marina	11	0.00135318
	algae	pseudanabaena sp.	20	0.000335194		crustacean	artemia parthenogenetica	22	0.000279706		fish	oncorhynchus gorbuscha	25	0.000331473																	mollusca	pinctada imbricata	4	0.000594796		others	monhystera microphthalma	11	0.00135318
	algae	scenedesmus bijugus	20	0.000335194		crustacean	decapoda	21	0.000266992		fish	perca flavescens	25	0.000331473																	mollusca	planorbella trivolvis	4	0.000594796		others	aspidisca cicada	10	0.00123016
	algae	sellaphora seminulum	20	0.000335194		crustacean	onisimus sp.	21	0.000266992		fish	scorpaenichthys marmoratus	25	0.000331473																	mollusca	veneridae	4	0.000594796		others	cordylophora caspia	10	0.00123016
	algae	aphanizomenon flosaquae	19	0.000318434		crustacean	rhithropanopeus harrisii	21	0.000266992		fish	trigonostigma heteromorpha	25	0.000331473																	mollusca	biomphalaria glabrata	3	0.000446097		others	echinocardium cordatum	10	0.00123016
	algae	cyclotella cryptica	19	0.000318434		crustacean	pandalus danae	20	0.000254278		fish	barbonymus gonionotus	24	0.000318214																	mollusca	bulinus globosus	3	0.000446097		others	psammechinus miliaris	10	0.00123016
	algae	cyclotella sp.	19	0.000318434		crustacean	daphnia cucullata	18	0.00022885		fish	coregonus lavaretus	24	0.000318214																	mollusca	ruditapes philippinarum	3	0.000446097		others	aspidisca lynceus	9	0.00110715
	algae	emiliania huxleyi	19	0.000318434		crustacean	macrobrachium rosenbergii	18	0.00022885		fish	oligocottus maculosus	24	0.000318214																	mollusca	ampullariidae	2	0.000297398		others	chilodonella uncinata	9	0.00110715
	algae	entomoneis paludosa	19	0.000318434		crustacean	simocephalus mixtus	18	0.00022885		fish	scyliorhinus canicula	24	0.000318214																	mollusca	australorbis glabratus	2	0.000297398		others	drepanomonas revoluta	9	0.00110715
	algae	merismopedia quadruplicatum	19	0.000318434		crustacean	tisbe furcata	18	0.00022885		fish	bryconamericus iheringii	23	0.000304955																	mollusca	heleobia parchappii	2	0.000297398		others	euplotes affinis	9	0.00110715
	algae	nannochloropsis oculata	19	0.000318434		crustacean	penaeus monodon	17	0.000216136		fish	notropis atherinoides	23	0.000304955																	mollusca	villorita cyprinoides	2	0.000297398		others	euplotes sp.	9	0.00110715
	algae	chaetoceros simplex	18	0.000301674		crustacean	austrominius modestus	16	0.000203423		fish	anguilla rostrata	21	0.000278437																	mollusca	bullia digitalis	1	0.000148699		others	trochilia minuta	9	0.00110715
	algae	cyclotella nana	18	0.000301674		crustacean	hyalella sp.	16	0.000203423		fish	oncorhynchus clarkii	21	0.000278437																	mollusca	elliptio complanata	1	0.000148699		others	uronema nigricans	9	0.00110715
	algae	gyrosigma acuminatum	18	0.000301674		crustacean	cyprideis torosa	15	0.000190709		fish	semotilus atromaculatus	20	0.000265178																	mollusca	hyanassa obsoleta	1	0.000148699		others	vorticella convallaria	9	0.00110715
	algae	halamphora exigua	18	0.000301674		crustacean	streptocephalus proboscideus	15	0.000190709		fish	chelon labrosus	19	0.000251919																	mollusca	mimachlamys asperrima	1	0.000148699		others	vorticella octava	9	0.00110715
	algae	minutocellus polymorpha	18	0.000301674		crustacean	americamysis sp.	14	0.000177995		fish	micropterus dolomieu	19	0.000251919																	mollusca	mytilopsis sallei	1	0.000148699		others	asterias rubens	8	0.000984131
	algae	nannochloropsis salina	18	0.000301674		crustacean	daphnia obtusa	14	0.000177995		fish	barbatula barbatula	18	0.00023866																	mollusca	octopus sp.	1	0.000148699		others	candida utilis	8	0.000984131
	algae	navicula arenaria	18	0.000301674		crustacean	homarus americanus	14	0.000177995		fish	fundulus diaphanus	18	0.00023866																	mollusca	perna perna	1	0.000148699		others	dugesia sp.	8	0.000984131
	algae	navicula cryptocephala	18	0.000301674		crustacean	moina micrura	14	0.000177995		fish	liza klunzingeri	18	0.00023866																	mollusca	physa acuta	1	0.000148699		others	hydra circumcincta	8	0.000984131
	algae	navicula gracilis	18	0.000301674		crustacean	penaeus indicus	14	0.000177995		fish	morone americana	18	0.00023866																	mollusca	physid snails	1	0.000148699		others	pectinatella gelatinosa	7	0.000861115
	algae	nitzschia dissipata	18	0.000301674		crustacean	chydorus sphaericus	13	0.000165281		fish	mystus vittatus	18	0.00023866																	mollusca	quagga mussel	1	0.000148699		others	schmidtea lugubris	7	0.000861115
	algae	nitzschia dubiiformis	18	0.000301674		crustacean	balanus amphitrite	12	0.000152567		fish	pelsartia humeralis	18	0.00023866																	mollusca	radix labiata	1	0.000148699		others	ciliophora	6	0.000738098
	algae	nitzschia sigma	18	0.000301674		crustacean	cambarus diogenes	12	0.000152567		fish	barilius barna	16	0.000212143																	mollusca	tenguella granulata	1	0.000148699		others	limulus polyphemus	6	0.000738098
	algae	nitzschia thermalis	18	0.000301674		crustacean	eohaustorius estuarius	12	0.000152567		fish	lipophrys pholis	16	0.000212143																						others	pararotalia spinigera	6	0.000738098
	algae	platessa salinarum	18	0.000301674		crustacean	artemia persimilis	11	0.000139853		fish	sander lucioperca	16	0.000212143																			6725			others	enterobacteriaceae	5	0.000615082
	algae	porphyridium purpureum	18	0.000301674		crustacean	barytelphusa guerini	11	0.000139853		fish	cyprinus sp.	15	0.000198884																						others	ophiura albida	5	0.000615082
	algae	rhodomonas lens	18	0.000301674		crustacean	moina mongolica	11	0.000139853		fish	hemibagrus nemurus	15	0.000198884																						others	saccharomyces cerevisiae	5	0.000615082
	algae	rhodomonas salina	18	0.000301674		crustacean	artemia sp.	10	0.000127139		fish	luxilus cornutus	15	0.000198884																						others	microregma heterostoma	4	0.000492065
	algae	stauroneis constricta	18	0.000301674		crustacean	daphnia similis	10	0.000127139		fish	oncorhynchus nerka	13	0.000172366																						others	mycobacterium smegmatis	4	0.000492065
	algae	surirella minuta	18	0.000301674		crustacean	cherax destructor	9	0.000114425		fish	salmonidae	13	0.000172366																						others	polycelis nigra	4	0.000492065
	algae	tetraselmis maculata	18	0.000301674		crustacean	lirceus fontinalis	9	0.000114425		fish	acipenser sinensis	12	0.000159107																						others	bacillus thuringiensis	3	0.000369049
	algae	dunaliella sp.	16	0.000268155		crustacean	simocephalus vetulus	9	0.000114425		fish	notropis sp.	12	0.000159107																						others	candida albicans	3	0.000369049
	algae	prorocentrum micans	16	0.000268155		crustacean	euphausia pacifica	8	0.000101711		fish	perciformes	12	0.000159107																						others	nitrobacter sp.	3	0.000369049
	algae	gloeotaenium sp.	15	0.000251395		crustacean	pagurus bernhardus	8	0.000101711		fish	epinephelus coioides	11	0.000145848																						others	spirillum volutans	3	0.000369049
	algae	mastigocladus sp.	15	0.000251395		crustacean	hyale plumulosa	7	8.89974e-05		fish	fundulus parvipinnis	10	0.000132589																						others	vibrio harveyi	3	0.000369049
	algae	synechococcus lividus	15	0.000251395		crustacean	idotea balthica	7	8.89974e-05		fish	gillichthys mirabilis	10	0.000132589																						others	vibrio natriegens	3	0.000369049
	algae	chlamydomonadales sp.	14	0.000234636		crustacean	penaeus setiferus	7	8.89974e-05		fish	cymatogaster aggregata	9	0.00011933																						others	aeromonas hydrophila	2	0.000246033
	algae	haematococcus pluvialis	14	0.000234636		crustacean	amphipoda	6	7.62835e-05		fish	menidia peninsulae	9	0.00011933																						others	aspergillus niger	2	0.000246033
	algae	anabaena sp.	13	0.000217876		crustacean	callinectes sapidus	6	7.62835e-05		fish	pimephales sp.	9	0.00011933																						others	azospirillum brasilense	2	0.000246033
	algae	chlorella emersonii	12	0.000201116		crustacean	cancer plebejus	6	7.62835e-05		fish	heteropneustes fossilis	8	0.000106071																						others	camarodonta	2	0.000246033
	algae	spirogyra decimina	11	0.000184357		crustacean	ceriodaphnia pulchella	6	7.62835e-05		fish	lagodon rhomboides	8	0.000106071																						others	colpidium campylum	2	0.000246033
	algae	scenedesmus vacuolatus	10	0.000167597		crustacean	crangonyx richmondensis	6	7.62835e-05		fish	agonus cataphractus	7	9.28123e-05																						others	colpoda aspera	2	0.000246033
	algae	monoraphidium griffithii	9	0.000150837		crustacean	eogammarus confervicolus	6	7.62835e-05		fish	centrarchidae	7	9.28123e-05																						others	dugesia japonica	2	0.000246033
	algae	ectocarpus variabilis	8	0.000134077		crustacean	eurycercus lamellatus	6	7.62835e-05		fish	cynoscion nebulosus	7	9.28123e-05																						others	microregma sp.	2	0.000246033
	algae	anabaena inaequalis	7	0.000117318		crustacean	palaemon varians	6	7.62835e-05		fish	lepidocephalichthys guntea	7	9.28123e-05																						others	nitrobacter winogradskyi	2	0.000246033
	algae	chlamydomonas angulosa	6	0.000100558		crustacean	palaemonetes vulgaris	6	7.62835e-05		fish	poecilia latipinna	7	9.28123e-05																						others	penicillium verrucosum	2	0.000246033
	algae	nostoc calcicola	6	0.000100558		crustacean	ceriodaphnia acanthina	5	6.35696e-05		fish	cirrhinus cirrhosus	6	7.95534e-05																						others	photobacterium sp.	2	0.000246033
	algae	saccharina latissima	6	0.000100558		crustacean	corophium salmonis	5	6.35696e-05		fish	lepomis sp.	6	7.95534e-05																						others	pythium ultimum	2	0.000246033
	algae	thalassiosira gravida	6	0.000100558		crustacean	cypridopsis vidua	5	6.35696e-05		fish	melanotaenia fluviatilis	6	7.95534e-05																						others	rhizoctonia solani	2	0.000246033
	algae	chlamydomonas moewusii	5	8.37984e-05		crustacean	gammarus lacustris	5	6.35696e-05		fish	sciaenops ocellatus	6	7.95534e-05																						others	sinorhizobium meliloti	2	0.000246033
	algae	dunaliella salina	5	8.37984e-05		crustacean	gammarus oceanicus	5	6.35696e-05		fish	solea solea	6	7.95534e-05																						others	staphylococcus aureus	2	0.000246033
	algae	tetraselmis tetrathele	5	8.37984e-05		crustacean	gnorimosphaeroma oregonensis	5	6.35696e-05		fish	valamugil engeli	6	7.95534e-05																						others	steinernema carpocapsae	2	0.000246033
	algae	trichormus variabilis	5	8.37984e-05		crustacean	palaemonetes kadiakensis	5	6.35696e-05		fish	anguilla anguilla	5	6.62945e-05																						others	uronema sp.	2	0.000246033
	algae	chaetoceros calcitrans	4	6.70387e-05		crustacean	sarsamphiascus tenuiremis	5	6.35696e-05		fish	citharichthys stigmaeus	5	6.62945e-05																						others	achromobacter sp.	1	0.000123016
	algae	dunaliella bioculata	4	6.70387e-05		crustacean	amphibalanus eburneus	4	5.08556e-05		fish	colossoma macropomum	5	6.62945e-05																						others	aggregatibacter actinomycetemcomitans	1	0.000123016
	algae	enteromorpha intestinalis	4	6.70387e-05		crustacean	argulus sp.	4	5.08556e-05		fish	coregonus migratorius	5	6.62945e-05																						others	aggregatibacter aphrophilus	1	0.000123016
	algae	euglena sp.	4	6.70387e-05		crustacean	chlamydopleon dissimile	4	5.08556e-05		fish	embiotoca jacksoni	5	6.62945e-05																						others	alcaligenes sp.	1	0.000123016
	algae	heterosigma akashiwo	4	6.70387e-05		crustacean	cyclops sp.	4	5.08556e-05		fish	engraulis mordax	5	6.62945e-05																						others	alternaria alternata	1	0.000123016
	algae	tetraselmis sp.	4	6.70387e-05		crustacean	elasmopus rapax	4	5.08556e-05		fish	heterostichus rostratus	5	6.62945e-05																						others	arthrobacter globiformis	1	0.000123016
	algae	thalassiosirales	4	6.70387e-05		crustacean	palaemonetes sp.	4	5.08556e-05		fish	hoplosternum littorale	5	6.62945e-05																						others	azotobacter beijerinckii	1	0.000123016
	algae	cryptomonas sp.	3	5.0279e-05		crustacean	americamysis almyra	3	3.81417e-05		fish	hypsoblennius gentilis	5	6.62945e-05																						others	bacillus cereus	1	0.000123016
	algae	cylindrotheca fusiformis	3	5.0279e-05		crustacean	calanoida	3	3.81417e-05		fish	leporinus fasciatus	5	6.62945e-05																						others	botrytis fabae	1	0.000123016
	algae	gracilaria tenuistipitata	3	5.0279e-05		crustacean	cypria ophtalmica	3	3.81417e-05		fish	menidia sp.	5	6.62945e-05																						others	candida sp.	1	0.000123016
	algae	romeria leopoliensis	3	5.0279e-05		crustacean	holmesimysis sculpta	3	3.81417e-05		fish	myleus sp.	5	6.62945e-05																						others	candida tropicalis	1	0.000123016
	algae	aphanocapsa zanardinii	2	3.35194e-05		crustacean	penaeus mergulensis	3	3.81417e-05		fish	notemigonus crysoleucas	5	6.62945e-05																						others	clostridium acetobutylicum	1	0.000123016
	algae	chaetoceros gracilis	2	3.35194e-05		crustacean	penaeus penicillatus	3	3.81417e-05		fish	paralabrax clathratus	5	6.62945e-05																						others	clostridium botulinum	1	0.000123016
	algae	chlorella fusca	2	3.35194e-05		crustacean	acanthocyclops vernalis	2	2.54278e-05		fish	paralabrax nebulifer	5	6.62945e-05																						others	colpoda sp.	1	0.000123016
	algae	conticribra guillardii	2	3.35194e-05		crustacean	acartia sinjiensis	2	2.54278e-05		fish	paralichthys californicus	5	6.62945e-05																						others	enterococcus faecalis	1	0.000123016
	algae	cyanobacteria	2	3.35194e-05		crustacean	alitropus sp.	2	2.54278e-05		fish	prosopium williamsoni	5	6.62945e-05																						others	fasciola hepatica	1	0.000123016
	algae	cylindrospermum majus	2	3.35194e-05		crustacean	anonyx sp.	2	2.54278e-05		fish	serrasalmus sp.	5	6.62945e-05																						others	hydractinia echinata	1	0.000123016
	algae	cylindrotheca sp.	2	3.35194e-05		crustacean	ceriodaphnia affinis	2	2.54278e-05		fish	tinca tinca	5	6.62945e-05																						others	listeria monocytogenes	1	0.000123016
	algae	ditylum brightwellii	2	3.35194e-05		crustacean	crangon franciscorum	2	2.54278e-05		fish	trichogaster fasciata	5	6.62945e-05																						others	mucor sp.	1	0.000123016
	algae	entomoneis punctulata	2	3.35194e-05		crustacean	echinogammarus tibaldii	2	2.54278e-05		fish	agosia chrysogaster	4	5.30356e-05																						others	mycoplasma gallisepticum	1	0.000123016
	algae	glenodinium halli	2	3.35194e-05		crustacean	faxonius immunis	2	2.54278e-05		fish	hypophthalmichthys molitrix	4	5.30356e-05																						others	ophiostoma ulmi	1	0.000123016
	algae	guinardia delicatula	2	3.35194e-05		crustacean	gammarus italicus	2	2.54278e-05		fish	leiostomus xanthurus	4	5.30356e-05																						others	paramecium trichium	1	0.000123016
	algae	nannochloris sp.	2	3.35194e-05		crustacean	gammarus minus	2	2.54278e-05		fish	lepomis microlophus	4	5.30356e-05																						others	penicillium digitatum	1	0.000123016
	algae	nitella sp.	2	3.35194e-05		crustacean	gammarus roeselii	2	2.54278e-05		fish	micropterus sp.	4	5.30356e-05																						others	porifera	1	0.000123016
	algae	planktothrix rubescens	2	3.35194e-05		crustacean	gammarus tigrinus	2	2.54278e-05		fish	mugilidae	4	5.30356e-05																						others	proteus mirabilis	1	0.000123016
	algae	skeletonema marinoi	2	3.35194e-05		crustacean	hyalella curvispina	2	2.54278e-05		fish	rhamdia quelen	4	5.30356e-05																						others	proteus vulgaris	1	0.000123016
	algae	amphiprora sp.	1	1.67597e-05		crustacean	lepeophtheirus salmonis	2	2.54278e-05		fish	amphiprion ocellaris	3	3.97767e-05																						others	pseudomonas aeruginosa	1	0.000123016
	algae	anacystis sp.	1	1.67597e-05		crustacean	litopenaeus stylirostris	2	2.54278e-05		fish	aphyosemion bivittatum	3	3.97767e-05																						others	salmonella enterica	1	0.000123016
	algae	chaetoceros didymus	1	1.67597e-05		crustacean	marine copepod	2	2.54278e-05		fish	carassius carassius	3	3.97767e-05																						others	strongylocentrotidae	1	0.000123016
	algae	chondrus crispus	1	1.67597e-05		crustacean	metapenaeus ensis	2	2.54278e-05		fish	cichlasoma facetum	3	3.97767e-05																						others	trichoderma hamatum	1	0.000123016
	algae	chrysotila carterae	1	1.67597e-05		crustacean	neomysis sp.	2	2.54278e-05		fish	coptodon zillii	3	3.97767e-05																						others	trichoderma viride	1	0.000123016
	algae	cladophora sp.	1	1.67597e-05		crustacean	pacifastacus leniusculus	2	2.54278e-05		fish	dicentrarchus labrax	3	3.97767e-05																						others	vorticella nebulifera	1	0.000123016
	algae	dunaliella parva	1	1.67597e-05		crustacean	pandalus goniurus	2	2.54278e-05		fish	fundulus sp.	3	3.97767e-05
	algae	eutreptiella sp.	1	1.67597e-05		crustacean	parathelphusa sp.	2	2.54278e-05		fish	ictalurus punctatus	3	3.97767e-05																								8129
	algae	gloeotaenium loitlesbergerianum	1	1.67597e-05		crustacean	pontogeneia sp.	2	2.54278e-05		fish	macropodus opercularis	3	3.97767e-05
	algae	microcystis sp.	1	1.67597e-05		crustacean	shore crab	2	2.54278e-05		fish	melanotaenia splendida	3	3.97767e-05
	algae	monoraphidium sp.	1	1.67597e-05		crustacean	streptocephalus seali	2	2.54278e-05		fish	oncorhynchus masou	3	3.97767e-05
	algae	navicula salinicola	1	1.67597e-05		crustacean	bosmina longirostris	1	1.27139e-05		fish	parophrys vetulus	3	3.97767e-05
	algae	nephroselmis pyriformis	1	1.67597e-05		crustacean	cherax quadricarinatus	1	1.27139e-05		fish	pomatoschistus microps	3	3.97767e-05
	algae	nitzschia angularis	1	1.67597e-05		crustacean	daphnia dubia	1	1.27139e-05		fish	puntius arulius	3	3.97767e-05
	algae	nitzschia palea	1	1.67597e-05		crustacean	diacyclops thomasi	1	1.27139e-05		fish	xiphophorus hellerii	3	3.97767e-05
	algae	nostoc sp.	1	1.67597e-05		crustacean	dyspanopeus sayi	1	1.27139e-05		fish	acipenser transmontanus	2	2.65178e-05
	algae	oscillatoria sp.	1	1.67597e-05		crustacean	dyspanopeus texanus	1	1.27139e-05		fish	alosa pseudoharengus	2	2.65178e-05
	algae	planktothrix agardhii	1	1.67597e-05		crustacean	elasmopus pectenicrus	1	1.27139e-05		fish	barbus barbus	2	2.65178e-05
	algae	platymonas sp.	1	1.67597e-05		crustacean	leptocheirus plumulosus	1	1.27139e-05		fish	gobiosoma bosc	2	2.65178e-05
	algae	polysiphonia urceolata	1	1.67597e-05		crustacean	mesocyclops leuckarti	1	1.27139e-05		fish	lepomis humilis	2	2.65178e-05
	algae	porphyra umbilicalis	1	1.67597e-05		crustacean	neomysis mercedis	1	1.27139e-05		fish	mugil curema	2	2.65178e-05
	algae	rhodomonas baltica	1	1.67597e-05		crustacean	orconectes rusticus	1	1.27139e-05		fish	notropis hudsonius	2	2.65178e-05
	algae	sphaerellocystis ampla	1	1.67597e-05		crustacean	procambarus clarkii	1	1.27139e-05		fish	osmerus mordax	2	2.65178e-05
	algae	stigeoclonium sp.	1	1.67597e-05		crustacean	procambarus sp.	1	1.27139e-05		fish	paralichthys orbignyanus	2	2.65178e-05
	algae	tabellaria sp.	1	1.67597e-05		crustacean	pseudosida ramosa	1	1.27139e-05		fish	puntius sarana	2	2.65178e-05
	algae	tetraselmis subcordiformis	1	1.67597e-05		crustacean	scylla serrata	1	1.27139e-05		fish	sphoeroides annulatus	2	2.65178e-05
						crustacean	simocephalus serrulatus	1	1.27139e-05		fish	stenotomus chrysops	2	2.65178e-05
			59667			crustacean	streptocephalus rubricaudatus	1	1.27139e-05		fish	syngnathus fuscus	2	2.65178e-05
						crustacean	tenagomysis novaezealandiae	1	1.27139e-05		fish	tanichthys albonubes	2	2.65178e-05
						crustacean	water flea	1	1.27139e-05		fish	acipenser baerii	1	1.32589e-05
											fish	acipenser brevirostrum	1	1.32589e-05
								78654			fish	acipenser oxyrinchus	1	1.32589e-05
											fish	aldrichetta forsteri	1	1.32589e-05
											fish	boleophthalmus boddarti	1	1.32589e-05
											fish	carassius sp.	1	1.32589e-05
											fish	centropristis striata	1	1.32589e-05
											fish	ctenogobius gymnauchen	1	1.32589e-05
											fish	cyprinella spiloptera	1	1.32589e-05
											fish	cyprinodon sp.	1	1.32589e-05
											fish	erimonax monachus	1	1.32589e-05
											fish	etroplus maculatus	1	1.32589e-05
											fish	fundulus similis	1	1.32589e-05
											fish	leucaspius delineatus	1	1.32589e-05
											fish	misgurnus fossilis fish	1	1.32589e-05
											fish	notropis blennius	1	1.32589e-05
											fish	paralichthys olivaceus	1	1.32589e-05
											fish	perca sp.	1	1.32589e-05
											fish	platichthys flesus	1	1.32589e-05
											fish	pleuronichthys sp.	1	1.32589e-05
											fish	poecilia sp.	1	1.32589e-05
											fish	poecilia sphenops	1	1.32589e-05
											fish	rasbora sp.	1	1.32589e-05
											fish	rhinichthys atratulus	1	1.32589e-05
											fish	salvelinus malma	1	1.32589e-05
											fish	salvelinus sp.	1	1.32589e-05
											fish	scophthalmus maeoticus	1	1.32589e-05
											fish	seriola quinqueradiata	1	1.32589e-05
											fish	trachinotus carolinus	1	1.32589e-05
											fish	umbra pygmaea	1	1.32589e-05
													75421

## Sheet: TS6
TS6	Number of available taxomony groups per substances
EC Number	CAS Number	Substance type	Substance sub_type	algae	amphibian	anellidae	crustacean	fish	insect	mollusca	others	plant	rotifera	SSD	Number of study reports	Number of results	Number of results per study reports
200-001-8	50-00-0	mono	organic	6	0	1	12	20	0	1	9	1	0	7	50	94	1.88
200-002-3	50-01-1	mono	organic	1	0	0	2	4	0	0	0	0	0	3	7	20	2.85714
200-004-4	50-03-3	mono	organic	0	0	0	2	0	0	0	0	0	0	1	2	2	1
200-018-0	50-21-5	mono	organic	1	0	0	2	4	0	0	0	0	0	3	7	14	2
200-020-1	50-23-7	mono	organic	0	0	0	1	0	0	0	0	0	0	1	1	1	1
200-021-7	50-24-8	mono	organic	1	0	0	1	0	0	0	0	0	0	2	2	2	1
200-023-8	50-28-2	mono	organic	1	0	0	1	4	0	0	0	0	0	3	6	28	4.66667
200-039-5	50-45-3	mono	organic	1	0	0	1	0	0	0	0	0	0	2	2	5	2.5
200-064-1	50-78-2	mono	organic	1	0	0	9	2	0	0	0	0	0	3	12	13	1.08333
200-070-4	50-89-5	mono	organic	1	0	0	1	1	0	0	0	0	0	3	3	9	3
200-074-6	50-98-6	mono	organic	1	0	0	1	1	0	0	0	0	0	3	3	9	3
200-076-7	51-03-6	mono	organic	3	0	0	6	5	0	1	0	0	0	4	15	45	3
200-087-7	51-28-5	mono	organic	2	0	0	3	3	0	0	0	0	0	3	8	8	1
200-143-0	52-51-7	mono	organic	5	0	0	3	4	0	0	0	0	0	3	12	31	2.58333
200-157-7	52-89-1	mono	organic	1	0	0	1	1	0	0	0	0	0	3	3	7	2.33333
200-158-2	52-90-4	mono	organic	1	0	0	1	1	0	0	0	0	0	3	3	11	3.66667
200-164-5	53-16-7	mono	organic	2	0	0	2	0	0	0	0	0	0	2	4	4	1
200-175-5	53-43-0	mono	organic	1	0	0	1	0	0	0	0	0	0	2	2	2	1
200-184-4	53-84-9	mono	organic	1	0	0	1	0	0	0	0	0	0	2	2	5	2.5
200-193-3	54-11-5	mono	organic	1	0	0	2	0	0	0	0	0	0	2	3	8	2.66667
200-198-0	54-21-7	mono	organic	3	0	0	2	4	0	0	0	0	0	3	9	9	1
200-238-7	55-56-1	mono	organic	1	0	0	2	1	0	0	0	0	0	3	4	14	3.5
200-240-8	55-63-0	mono	organic	1	0	0	2	4	0	0	0	0	0	3	7	10	1.42857
200-261-2	56-18-8	mono	organic	1	0	0	3	1	0	0	0	0	0	3	5	22	4.4
200-262-8	56-23-5	mono	organic	5	4	0	6	6	0	0	1	0	0	5	22	43	1.95455
200-268-0	56-35-9	mono	organometallic	0	0	0	1	2	0	1	0	0	0	3	4	20	5
200-272-2	56-40-6	mono	organic	1	0	0	1	1	0	0	0	0	0	3	3	5	1.66667
200-273-8	56-41-7	mono	organic	0	0	1	2	3	0	0	0	0	0	3	6	36	6
200-274-3	56-45-1	mono	organic	0	0	0	1	4	0	0	0	0	0	2	5	20	4
200-289-5	56-81-5	mono	organic	2	0	0	3	4	0	0	1	0	0	4	10	10	1
200-291-6	56-84-8	mono	organic	4	0	0	5	1	0	0	0	0	0	3	10	28	2.8
200-293-7	56-86-0	mono	organic	1	0	0	1	1	0	0	0	0	0	3	3	12	4
200-296-3	56-89-3	mono	organic	1	0	0	1	2	0	0	0	0	0	3	4	11	2.75
200-300-3	56-93-9	mono	organic	2	0	0	1	1	0	0	0	0	0	3	4	4	1
200-306-6	57-00-1	mono	organic	1	0	0	1	1	0	0	0	0	0	3	3	10	3.33333
200-311-3	57-09-0	mono	organic	2	0	0	5	5	0	0	0	0	0	3	12	22	1.83333
200-312-9	57-10-3	mono	organic	1	0	0	5	1	0	0	0	0	0	3	7	14	2
200-313-4	57-11-4	mono	organic	2	0	0	4	2	0	0	0	0	0	3	8	14	1.75
200-315-5	57-13-6	mono	organic	4	0	0	1	5	1	2	0	0	0	5	13	31	2.38462
200-316-0	57-14-7	mono	organic	1	0	0	1	0	0	0	0	0	0	2	2	3	1.5
200-338-0	57-55-6	mono	organic	2	0	0	6	9	0	0	1	0	0	4	18	28	1.55556
200-362-1	58-08-2	mono	organic	1	0	0	1	1	0	0	1	0	0	4	4	15	3.75
200-370-5	58-22-0	mono	organic	1	0	0	2	0	0	0	0	0	0	2	3	4	1.33333
200-385-7	58-55-9	mono	organic	1	0	0	1	1	0	0	1	0	0	4	4	15	3.75
200-400-7	58-86-6	mono	organic	1	0	0	1	1	0	0	0	0	0	3	3	3	1
200-424-8	59-42-7	mono	organic	0	0	0	2	0	0	0	0	0	0	1	2	2	1
200-431-6	59-50-7	mono	organic	2	0	0	5	3	0	0	0	0	0	3	10	14	1.4
200-441-0	59-67-6	mono	organic	2	0	0	1	1	0	0	0	0	0	3	4	29	7.25
200-449-4	60-00-4	mono	organic	4	0	0	4	4	0	0	0	0	0	3	12	52	4.33333
200-453-6	60-09-3	mono	organic	1	0	0	1	1	0	0	0	0	0	3	3	6	2
200-456-2	60-12-8	mono	organic	2	0	0	2	1	0	0	0	0	0	3	5	23	4.6
200-464-6	60-24-2	mono	organic	1	0	0	2	1	0	0	1	0	0	4	5	14	2.8
200-467-2	60-29-7	mono	organic	1	0	0	3	5	0	0	2	0	0	4	11	19	1.72727
200-471-4	60-34-4	mono	organic	2	0	0	2	3	0	0	0	0	0	3	7	16	2.28571
200-473-5	60-35-5	mono	organic	2	0	0	2	0	0	0	0	0	0	2	4	5	1.25
200-493-4	60-93-5	mono	organic	1	0	0	1	0	0	0	0	0	0	2	2	2	1
200-510-5	61-54-1	mono	organic	1	0	0	1	0	0	0	0	0	0	2	2	5	2.5
200-517-3	61-76-7	mono	organic	0	0	0	2	0	0	0	0	0	0	1	2	2	1
200-522-0	61-90-5	mono	organic	0	0	0	2	1	0	0	0	0	0	2	3	10	3.33333
200-526-2	62-23-7	mono	organic	0	0	0	1	1	0	0	0	0	0	2	2	2	1
200-529-9	62-33-9	mono	organic	10	0	0	8	9	0	0	0	0	0	3	27	108	4
200-539-3	62-53-3	mono	organic	27	2	0	30	63	0	0	37	0	0	5	159	218	1.37107
200-540-9	62-54-4	mono	organometallic	2	0	0	2	4	0	0	0	0	0	3	8	15	1.875
200-541-4	62-55-5	mono	organic	0	0	0	1	1	0	0	0	0	0	2	2	2	1
200-543-5	62-56-6	mono	organic	2	0	0	7	7	0	0	0	0	0	3	16	33	2.0625
200-554-5	63-05-8	mono	organic	1	0	0	1	1	0	0	1	0	0	4	4	10	2.5
200-573-9	64-02-8	mono	organic	4	0	0	4	4	0	0	0	0	0	3	12	52	4.33333
200-578-6	64-17-5	mono	organic	46	1	0	57	30	0	4	17	10	5	8	170	311	1.82941
200-579-1	64-18-6	mono	organic	3	0	0	4	3	0	0	2	0	0	4	12	36	3
200-580-7	64-19-7	mono	organic	4	0	0	6	7	0	0	1	0	0	4	18	91	5.05556
200-609-3	65-45-2	mono	organic	2	0	0	2	2	0	0	1	0	0	4	7	30	4.28571
200-618-2	65-85-0	mono	organic	6	1	0	5	5	0	0	2	0	0	5	19	39	2.05263
200-652-8	67-43-6	mono	organic	2	0	0	5	3	0	0	1	0	0	4	11	26	2.36364
200-655-4	67-48-1	mono	organic	2	0	0	4	3	0	0	0	0	0	3	9	27	3
200-657-5	67-51-6	mono	organic	1	0	0	1	1	0	0	0	0	0	3	3	6	2
200-658-0	67-52-7	mono	organic	0	0	0	0	1	0	0	0	0	0	1	1	2	2
200-659-6	67-56-1	mono	organic	3	0	0	8	15	0	1	2	0	0	5	29	71	2.44828
200-661-7	67-63-0	mono	organic	7	0	0	6	3	0	0	3	0	0	4	19	29	1.52632
200-662-2	67-64-1	mono	organic	21	0	0	11	12	1	1	8	0	0	6	54	86	1.59259
200-663-8	67-66-3	mono	organic	13	0	0	16	24	0	1	7	0	0	5	61	86	1.40984
200-664-3	67-68-5	mono	organic	6	0	0	9	6	2	0	4	0	0	5	27	36	1.33333
200-675-3	68-04-2	mono	organic	1	0	0	4	4	0	1	1	0	0	5	11	21	1.90909
200-677-4	68-11-1	mono	organic	2	0	0	2	2	0	0	0	0	0	3	6	13	2.16667
200-679-5	68-12-2	mono	organic	2	0	0	5	2	0	0	1	1	0	5	11	20	1.81818
200-681-6	68-22-4	mono	organic	0	0	0	1	0	0	0	1	0	0	2	2	2	1
200-683-7	68-26-8	mono	organic	1	0	0	1	2	0	0	0	0	0	3	4	12	3
200-712-3	69-72-7	mono	organic	3	0	0	10	4	0	0	7	2	0	5	26	47	1.80769
200-741-1	70-55-3	mono	organic	3	0	0	5	3	0	0	0	0	0	3	11	23	2.09091
200-746-9	71-23-8	mono	organic	3	0	0	3	4	0	0	1	0	0	4	11	16	1.45455
200-751-6	71-36-3	mono	organic	2	0	0	5	5	0	0	2	0	0	4	14	23	1.64286
200-752-1	71-41-0	mono	organic	1	0	0	1	1	0	0	0	0	0	3	3	7	2.33333
200-753-7	71-43-2	mono	organic	20	0	0	22	41	0	0	4	0	0	4	87	104	1.1954
200-755-8	71-48-7	mono	inorganic	12	3	8	58	30	3	6	6	4	1	10	131	543	4.14504
200-756-3	71-55-6	mono	organic	10	0	0	8	13	0	0	5	0	0	4	36	44	1.22222
200-772-0	72-17-3	mono	organic	1	0	0	2	4	0	0	0	0	0	3	7	14	2
200-773-6	72-18-4	mono	organic	0	0	0	2	2	0	0	0	0	0	2	4	11	2.75
200-795-6	73-22-3	mono	organic	1	0	0	1	1	0	0	0	0	0	3	3	6	2
200-811-1	74-79-3	mono	organic	0	0	0	2	2	0	0	0	0	0	2	4	12	3
200-812-7	74-82-8	mono	petroleum product	5	0	0	5	5	0	0	0	0	0	3	15	15	1
200-813-2	74-83-9	mono	organic	1	0	0	1	4	0	0	0	0	0	3	6	10	1.66667
200-814-8	74-84-0	mono	organic	5	0	0	5	5	0	0	0	0	0	3	15	15	1
200-815-3	74-85-1	mono	organic	2	0	0	1	2	0	0	0	0	0	3	5	7	1.4
200-816-9	74-86-2	mono	organic	1	0	0	1	1	0	0	0	0	0	3	3	3	1
200-817-4	74-87-3	mono	organic	6	0	0	3	6	0	0	2	0	0	4	17	20	1.17647
200-819-5	74-88-4	mono	organic	1	0	0	2	2	0	0	0	1	0	4	6	18	3
200-820-0	74-89-5	mono	organic	2	0	0	2	8	0	0	2	0	0	4	14	24	1.71429
200-821-6	74-90-8	mono	organic	1	0	0	2	1	0	0	0	0	0	3	4	6	1.5
200-822-1	74-93-1	mono	organic	1	0	0	2	3	0	0	0	0	0	3	6	14	2.33333
200-824-2	74-95-3	mono	organic	1	0	0	1	1	0	0	0	0	0	3	3	10	3.33333
200-825-8	74-96-4	mono	organic	1	0	0	1	0	0	0	0	0	0	2	2	4	2
200-827-9	74-98-6	mono	organic	5	0	0	5	5	0	0	0	0	0	3	15	15	1
200-830-5	75-00-3	mono	organic	1	0	0	2	1	0	0	1	0	0	4	5	7	1.4
200-831-0	75-01-4	mono	organic	4	0	0	4	7	0	0	2	0	0	4	17	23	1.35294
200-832-6	75-02-5	mono	organic	1	0	0	1	1	0	0	0	0	0	3	3	3	1
200-834-7	75-04-7	mono	organic	2	0	0	4	4	0	0	1	0	0	4	11	21	1.90909
200-835-2	75-05-8	mono	organic	6	0	1	11	10	1	1	5	1	0	8	36	61	1.69444
200-836-8	75-07-0	mono	organic	4	0	0	3	5	0	0	3	0	0	4	15	26	1.73333
200-837-3	75-08-1	mono	organic	3	0	0	2	2	0	0	0	0	0	3	7	17	2.42857
200-838-9	75-09-2	mono	organic	3	0	0	7	6	0	0	0	1	0	4	17	23	1.35294
200-839-4	75-10-5	mono	organic	4	0	0	3	4	0	0	0	0	0	3	11	14	1.27273
200-842-0	75-12-7	mono	organic	3	0	0	2	4	0	0	1	1	0	5	11	38	3.45455
200-843-6	75-15-0	mono	organic	2	0	0	2	7	0	0	0	0	0	3	11	14	1.27273
200-846-2	75-18-3	mono	organic	2	0	0	2	1	0	0	0	0	0	3	5	11	2.2
200-848-3	75-20-7	mono	inorganic	1	0	0	1	1	0	0	0	0	0	3	3	15	5
200-849-9	75-21-8	mono	organic	1	0	0	3	3	0	0	0	0	0	3	7	9	1.28571
200-855-1	75-26-3	mono	organic	2	0	0	3	1	0	0	0	0	0	3	6	16	2.66667
200-857-2	75-28-5	mono	organic	5	0	0	5	5	0	0	0	0	0	3	15	15	1
200-858-8	75-29-6	mono	organic	1	0	0	1	1	0	0	0	0	0	3	3	8	2.66667
200-860-9	75-31-0	mono	organic	3	0	0	3	5	0	0	0	0	0	3	11	34	3.09091
200-861-4	75-33-2	mono	organic	2	0	0	1	1	0	0	0	0	0	3	4	22	5.5
200-864-0	75-35-4	mono	organic	2	0	0	2	6	0	0	1	0	0	4	11	33	3
200-865-6	75-36-5	mono	organic	2	0	0	2	1	0	0	0	0	0	3	5	6	1.2
200-866-1	75-37-6	mono	organic	1	0	0	3	2	0	0	1	0	0	4	7	7	1
200-867-7	75-38-7	mono	organic	1	0	0	1	1	0	0	0	0	0	3	3	3	1
200-871-9	75-45-6	mono	organic	2	0	0	2	1	0	0	0	0	0	3	5	5	1
200-872-4	75-46-7	mono	organic	1	0	0	1	1	0	0	0	0	0	3	3	3	1
200-875-0	75-50-3	mono	organic	2	0	0	1	5	0	0	2	0	0	4	10	23	2.3
200-876-6	75-52-5	mono	organic	2	0	0	3	3	0	0	0	0	0	3	8	19	2.375
200-877-1	75-54-7	mono	organic	1	0	0	1	1	0	0	0	0	0	3	3	6	2
200-879-2	75-56-9	mono	organic	5	0	0	5	7	0	0	0	0	0	3	17	26	1.52941
200-880-8	75-57-0	mono	organic	2	0	0	3	1	0	0	0	0	0	3	6	21	3.5
200-882-9	75-59-2	mono	organic	2	0	0	3	1	0	0	0	0	0	3	6	20	3.33333
200-888-1	75-64-9	mono	organic	1	0	0	1	1	0	0	1	0	0	4	4	8	2
200-889-7	75-65-0	mono	organic	2	0	0	2	3	0	0	1	0	0	4	8	17	2.125
200-890-2	75-66-1	mono	organic	1	0	0	1	1	0	0	0	0	0	3	3	10	3.33333
200-891-8	75-68-3	mono	organic	1	0	0	2	1	0	0	0	0	0	3	4	5	1.25
200-893-9	75-71-8	mono	inorganic	0	0	0	1	1	0	0	0	0	0	2	2	3	1.5
200-898-6	75-75-2	mono	organic	1	0	0	2	1	0	0	0	0	0	3	4	14	3.5
200-899-1	75-76-3	mono	organic	1	0	0	2	1	0	0	0	0	0	3	4	10	2.5
200-900-5	75-77-4	mono	organic	1	0	0	1	1	0	0	0	0	0	3	3	21	7
200-901-0	75-78-5	mono	organic	1	0	0	2	2	0	0	0	0	0	3	5	11	2.2
200-902-6	75-79-6	mono	organic	2	0	0	1	1	0	0	0	0	0	3	4	9	2.25
200-908-9	75-85-4	mono	organic	1	0	0	1	1	0	0	0	0	0	3	3	10	3.33333
200-909-4	75-86-5	mono	organic	1	0	0	2	5	0	0	1	0	0	4	9	14	1.55556
200-913-6	75-89-8	mono	organic	8	0	0	8	8	0	0	0	0	0	3	24	72	3
200-915-7	75-91-2	mono	organic	1	0	0	1	2	0	0	0	0	0	3	4	12	3
200-917-8	75-94-5	mono	organic	1	0	0	1	1	0	0	0	0	0	3	3	7	2.33333
200-922-5	75-98-9	mono	organic	2	0	0	1	1	0	0	0	0	0	3	4	7	1.75
200-926-7	76-02-8	mono	organic	1	0	0	2	0	0	0	0	0	0	2	3	3	1
200-927-2	76-03-9	mono	organic	8	0	0	5	11	5	0	6	4	0	6	39	58	1.48718
200-929-3	76-05-1	mono	organic	27	0	0	6	3	0	0	0	6	0	4	42	166	3.95238
200-939-8	76-16-4	mono	organic	1	0	0	1	1	0	0	0	0	0	3	3	3	1
200-945-0	76-22-2	mono	organic	0	0	0	0	2	0	0	0	0	0	1	2	2	1
201-004-7	77-09-8	mono	organic	1	0	0	1	0	0	0	0	0	0	2	2	7	3.5
201-039-8	77-58-7	mono	organometallic	1	0	0	1	1	0	0	0	0	0	3	3	6	2
201-051-3	77-71-4	mono	organic	1	0	0	2	2	0	0	0	0	0	3	5	9	1.8
201-052-9	77-73-6	mono	organic	8	0	0	6	10	0	0	1	0	0	4	25	35	1.4
201-055-5	77-75-8	mono	organic	1	0	0	1	1	0	0	0	0	0	3	3	11	3.66667
201-058-1	77-78-1	mono	organic	3	0	0	3	10	0	0	0	0	0	3	16	31	1.9375
201-061-8	77-83-8	multi	organic	1	0	0	1	1	0	0	0	0	0	3	3	14	4.66667
201-064-4	77-86-1	mono	organic	1	0	0	1	0	0	0	0	0	0	2	2	5	2.5
201-067-0	77-90-7	mono	organic	2	0	0	3	4	0	0	0	0	0	3	9	25	2.77778
201-069-1	77-92-9	mono	organic	3	0	0	3	4	0	1	1	2	0	6	14	24	1.71429
201-070-7	77-93-0	mono	organic	1	0	0	1	2	0	0	0	0	0	3	4	12	3
201-071-2	77-94-1	mono	organic	1	0	0	1	1	0	0	0	0	0	3	3	12	4
201-074-9	77-99-6	mono	organic	2	0	0	5	7	0	0	1	0	0	4	15	24	1.6
201-075-4	78-00-2	mono	organometallic	4	0	0	2	4	0	2	0	0	0	4	12	31	2.58333
201-077-5	78-04-6	mono	organometallic	2	0	0	2	4	0	0	0	0	0	3	8	16	2
201-081-7	78-08-0	mono	organic	2	0	0	3	3	0	0	0	0	0	3	8	18	2.25
201-083-8	78-10-4	mono	tie	2	0	0	2	1	0	0	0	0	0	3	5	15	3
201-084-3	78-11-5	mono	organic	0	0	0	1	1	0	0	0	0	0	2	2	2	1
201-089-0	78-16-0	mono	organic	2	0	0	3	1	0	0	0	0	0	3	6	13	2.16667
201-100-9	78-27-3	mono	organic	1	1	0	1	2	0	0	0	0	0	4	5	16	3.2
201-114-5	78-40-0	mono	organic	1	0	0	4	7	0	0	1	0	0	4	13	27	2.07692
201-116-6	78-42-2	mono	organic	2	0	0	4	4	0	0	0	0	0	3	10	20	2
201-122-9	78-51-3	mono	organic	1	0	0	2	4	0	0	0	0	0	3	7	25	3.57143
201-126-0	78-59-1	mono	organic	3	0	0	3	7	0	0	1	0	0	4	14	34	2.42857
201-128-1	78-63-7	mono	organic	1	0	0	1	1	0	0	0	0	0	3	3	6	2
201-132-3	78-67-1	mono	organic	4	0	0	7	7	0	0	0	0	0	3	18	34	1.88889
201-133-9	78-69-3	mono	organic	2	0	0	2	2	0	0	2	0	0	4	8	19	2.375
201-134-4	78-70-6	mono	organic	1	0	0	1	1	0	0	0	0	0	3	3	15	5
201-137-0	78-73-9	mono	organic	1	0	0	2	2	0	0	0	0	0	3	5	18	3.6
201-142-8	78-78-4	mono	organic	3	0	0	4	4	0	0	1	0	0	4	12	17	1.41667
201-143-3	78-79-5	mono	organic	1	0	0	1	2	0	0	0	0	0	3	4	7	1.75
201-148-0	78-83-1	mono	organic	2	0	0	2	1	0	0	1	0	0	4	6	11	1.83333
201-149-6	78-84-2	mono	organic	1	0	0	1	1	0	0	1	0	0	4	4	12	3
201-151-7	78-86-4	mono	organic	2	0	0	2	2	0	0	0	0	0	3	6	9	1.5
201-152-2	78-87-5	mono	organic	6	0	0	11	11	0	0	1	0	0	4	29	68	2.34483
201-155-9	78-90-0	mono	organic	2	0	0	2	3	0	0	1	0	0	4	8	18	2.25
201-158-5	78-92-2	mono	organic	4	0	0	3	3	0	0	4	0	0	4	14	37	2.64286
201-159-0	78-93-3	mono	organic	7	0	0	6	7	0	0	3	0	0	4	23	53	2.30435
201-161-1	78-95-5	mono	organic	0	0	0	0	1	0	0	1	0	0	2	2	3	1.5
201-162-7	78-96-6	mono	organic	1	0	0	1	3	0	0	0	0	0	3	5	10	2
201-163-2	78-97-7	mono	organic	1	0	0	3	1	0	0	1	0	0	4	6	16	2.66667
201-164-8	78-98-8	mono	organic	1	0	0	1	1	0	0	0	0	0	3	3	9	3
201-166-9	79-00-5	mono	organic	3	0	0	4	4	0	1	0	0	0	4	12	20	1.66667
201-167-4	79-01-6	mono	organic	7	0	0	12	12	0	0	6	0	0	4	37	46	1.24324
201-170-0	79-03-8	mono	organic	3	0	0	3	3	0	0	0	0	0	3	9	19	2.11111
201-171-6	79-04-9	mono	organic	6	0	0	5	4	0	0	2	0	0	4	17	43	2.52941
201-173-7	79-06-1	mono	organic	1	0	0	2	2	0	0	0	0	0	3	5	13	2.6
201-174-2	79-07-2	mono	organic	1	0	1	1	1	0	0	0	0	0	4	4	20	5
201-175-8	79-08-3	mono	organic	2	0	0	2	2	0	0	0	0	0	3	6	29	4.83333
201-176-3	79-09-4	mono	organic	2	0	0	3	5	0	0	3	0	0	4	13	30	2.30769
201-177-9	79-10-7	mono	organic	20	0	0	8	6	0	0	5	0	1	5	40	85	2.125
201-178-4	79-11-8	mono	organic	8	0	0	13	8	0	0	10	0	1	5	40	90	2.25
201-180-5	79-14-1	mono	organic	2	0	0	2	2	0	0	0	0	0	3	6	19	3.16667
201-182-6	79-16-3	mono	organic	1	0	0	2	1	0	0	1	0	0	4	5	12	2.4
201-185-2	79-20-9	mono	organic	1	0	0	2	1	0	0	2	0	0	4	6	18	3
201-186-8	79-21-0	mono	organic	6	0	0	11	11	0	2	0	0	0	4	30	76	2.53333
201-187-3	79-22-1	mono	organic	3	0	0	2	3	0	0	0	0	0	3	8	15	1.875
201-188-9	79-24-3	mono	organic	2	0	0	4	2	0	0	0	0	0	3	8	22	2.75
201-194-1	79-30-1	mono	organic	3	0	0	2	6	0	0	0	0	0	3	11	41	3.72727
201-195-7	79-31-2	mono	organic	1	0	0	2	4	0	0	2	0	0	4	9	27	3
201-196-2	79-33-4	mono	organic	1	0	0	2	4	0	0	0	0	0	3	7	14	2
201-199-9	79-36-7	mono	organic	0	0	0	0	1	0	0	0	0	0	1	1	6	6
201-201-8	79-38-9	mono	organic	1	0	0	1	1	0	0	0	0	0	3	3	3	1
201-202-3	79-39-0	mono	organic	1	0	0	2	2	0	0	1	0	0	4	6	17	2.83333
201-204-4	79-41-4	mono	organic	10	0	0	4	6	0	0	2	0	1	5	23	55	2.3913
201-209-1	79-46-9	mono	organic	2	0	0	2	2	0	0	0	0	0	3	6	13	2.16667
201-222-2	79-74-3	mono	organic	1	0	0	1	3	0	0	0	0	0	3	5	8	1.6
201-224-3	79-77-6	mono	organic	1	0	0	2	2	0	0	1	0	0	4	6	23	3.83333
201-228-5	79-81-2	mono	organic	1	0	0	1	1	0	0	1	0	0	4	4	11	2.75
201-234-8	79-92-5	mono	organic	3	0	0	2	4	0	0	0	0	0	3	9	35	3.88889
201-236-9	79-94-7	mono	organic	1	0	0	3	6	0	2	0	0	0	4	12	30	2.5
201-244-2	80-04-6	mono	organic	1	0	0	1	1	0	0	0	0	0	3	3	8	2.66667
201-245-8	80-05-7	mono	organic	4	1	0	17	24	0	4	8	1	1	8	60	97	1.61667
201-247-9	80-07-9	mono	organic	1	0	0	2	3	1	0	0	0	0	4	7	17	2.42857
201-248-4	80-08-0	mono	organic	1	0	0	1	1	0	0	0	0	0	3	3	11	3.66667
201-250-5	80-09-1	mono	organic	2	0	0	3	2	0	0	0	0	0	3	7	11	1.57143
201-251-0	80-10-4	mono	organic	2	0	0	2	2	0	0	0	0	0	3	6	28	4.66667
201-254-7	80-15-9	mono	organic	3	0	0	3	2	0	0	3	0	0	4	11	21	1.90909
201-265-7	80-26-2	mono	organic	2	0	0	1	1	0	0	0	0	0	3	4	10	2.5
201-279-3	80-43-3	mono	organic	2	0	0	4	3	0	0	0	0	0	3	9	27	3
201-280-9	80-46-6	mono	organic	1	0	0	6	9	0	0	0	0	0	3	16	36	2.25
201-286-1	80-51-3	mono	organic	2	0	0	5	4	0	0	0	0	0	3	11	21	1.90909
201-289-8	80-54-6	mono	organic	2	0	0	3	2	0	0	0	0	0	3	7	30	4.28571
201-291-9	80-56-8	mono	organic	0	0	0	1	1	0	0	0	0	0	2	2	3	1.5
201-297-1	80-62-6	mono	organic	6	0	0	5	9	0	0	4	0	0	4	24	49	2.04167
201-304-8	80-73-9	mono	organic	1	0	0	1	1	0	0	0	0	0	3	3	7	2.33333
201-321-0	81-07-2	mono	organic	1	0	0	2	3	0	0	0	0	0	3	6	9	1.5
201-325-2	81-11-8	mono	organic	2	0	0	2	0	0	0	0	0	0	2	4	6	1.5
201-327-3	81-13-0	mono	organic	1	0	0	2	2	0	0	0	0	0	3	5	14	2.8
201-332-0	81-19-6	mono	organic	0	0	0	2	1	0	0	0	0	0	2	3	3	1
201-337-8	81-25-4	mono	organic	1	0	0	1	1	0	0	0	0	0	3	3	14	4.66667
201-344-6	81-33-4	mono	organic	1	0	0	2	5	0	0	0	1	0	4	9	22	2.44444
201-368-7	81-64-1	mono	organic	1	0	0	1	0	0	0	0	0	0	2	2	6	3
201-369-2	81-68-5	mono	organic	0	0	0	1	3	0	0	0	1	0	3	5	31	6.2
201-375-5	81-77-6	mono	organic	1	0	0	1	2	0	0	0	0	0	3	4	8	2
201-377-6	81-81-2	mono	organic	1	0	0	5	4	0	0	1	0	1	5	12	16	1.33333
201-379-7	81-83-4	mono	organic	0	0	0	0	1	0	0	0	0	0	1	1	4	4
201-380-2	81-84-5	mono	organic	0	0	0	0	1	0	0	0	0	0	1	1	1	1
201-475-9	83-42-1	mono	organic	2	0	0	3	2	0	0	0	0	0	3	7	14	2
201-497-9	83-73-8	mono	organic	2	0	0	3	8	0	0	0	0	0	3	13	13	1
201-535-4	84-51-5	mono	organic	1	0	0	1	1	0	0	0	0	0	3	3	7	2.33333
201-545-9	84-61-7	mono	organic	1	0	0	2	1	0	0	0	0	0	3	4	11	2.75
201-549-0	84-65-1	mono	organic	0	0	0	2	4	0	1	0	0	0	3	7	10	1.42857
201-550-6	84-66-2	mono	organic	2	0	0	4	6	0	0	0	0	0	3	12	44	3.66667
201-553-2	84-69-5	mono	organic	5	0	0	7	8	0	0	0	0	0	3	20	41	2.05
201-557-4	84-74-2	mono	organic	7	0	0	11	11	0	0	5	0	0	4	34	75	2.20588
201-602-8	85-40-5	mono	organic	2	0	0	1	0	0	0	0	0	0	2	3	7	2.33333
201-603-3	85-41-6	mono	organic	1	0	0	2	5	0	0	1	0	0	4	9	17	1.88889
201-604-9	85-42-7	mono	organic	1	0	0	2	1	0	0	0	0	0	3	4	17	4.25
201-605-4	85-43-8	mono	organic	1	0	0	1	1	0	0	0	0	0	3	3	18	6
201-607-5	85-44-9	mono	organic	4	1	0	6	7	1	0	5	0	0	6	24	30	1.25
201-618-5	85-60-9	mono	organic	2	0	0	2	3	0	0	0	0	0	3	7	9	1.28571
201-622-7	85-68-7	mono	organic	6	0	1	25	22	8	1	1	0	0	7	64	110	1.71875
201-627-4	85-73-4	mono	organic	2	0	0	2	2	0	0	0	0	0	3	6	6	1
201-645-2	85-98-3	mono	organic	1	0	0	1	1	0	0	0	0	0	3	3	13	4.33333
201-660-4	86-28-2	mono	organic	0	0	0	0	2	0	0	0	0	0	1	2	2	1
201-696-0	86-74-8	mono	organic	2	0	0	3	3	0	0	1	0	0	4	9	12	1.33333
201-718-9	87-02-5	mono	organic	1	0	0	2	0	0	0	0	0	0	2	3	3	1
201-744-0	87-41-2	mono	organic	0	0	0	0	1	0	0	0	0	0	1	1	2	2
201-755-0	87-59-2	mono	organic	2	0	0	1	0	0	0	0	0	0	2	3	4	1.33333
201-756-6	87-60-5	mono	organic	0	0	0	2	2	0	0	0	0	0	2	4	9	2.25
201-757-1	87-61-6	mono	organic	7	0	0	10	12	0	0	4	0	0	4	33	45	1.36364
201-758-7	87-62-7	mono	organic	1	0	0	1	1	0	0	0	0	0	3	3	5	1.66667
201-766-0	87-69-4	mono	organic	3	0	0	10	7	0	0	0	0	0	3	20	24	1.2
201-788-0	87-99-0	mono	organic	1	0	0	2	2	0	0	0	0	0	3	5	5	1
201-800-4	88-12-0	mono	organic	1	0	0	1	1	0	0	1	0	0	4	4	12	3
201-806-7	88-17-5	mono	organic	0	0	0	1	1	0	0	0	0	0	2	2	3	1.5
201-807-2	88-18-6	mono	organic	2	0	0	5	5	0	0	0	0	0	3	12	18	1.5
201-808-8	88-19-7	mono	organic	1	0	0	2	1	0	0	0	0	0	3	4	9	2.25
201-810-9	88-21-1	mono	organic	3	0	0	1	3	0	0	0	0	0	3	7	7	1
201-831-3	88-44-8	mono	organic	1	0	0	3	3	0	0	0	0	0	3	7	21	3
201-832-9	88-45-9	mono	organic	1	0	0	2	3	0	0	0	0	0	3	6	6	1
201-837-6	88-51-7	mono	organic	1	0	0	2	2	0	0	0	0	0	3	5	10	2
201-842-3	88-60-8	mono	organic	1	0	0	2	3	0	0	0	0	0	3	6	9	1.5
201-849-1	88-66-4	mono	organic	0	0	0	1	1	0	0	0	0	0	2	2	9	4.5
201-853-3	88-72-2	mono	organic	3	0	0	8	5	0	0	3	0	0	4	19	39	2.05263
201-854-9	88-73-3	mono	organic	5	0	0	8	11	0	0	4	0	0	4	28	45	1.60714
201-855-4	88-74-4	mono	organic	1	0	0	1	1	0	0	0	0	0	3	3	3	1
201-857-5	88-75-5	mono	organic	0	0	0	5	1	0	0	0	0	0	2	6	19	3.16667
201-861-7	88-85-7	mono	organic	1	0	0	1	4	0	0	0	0	0	3	6	13	2.16667
201-873-2	88-99-3	mono	organic	2	1	0	5	5	1	0	0	0	0	5	14	18	1.28571
201-877-4	89-04-3	mono	organic	2	0	0	5	3	0	0	0	0	0	3	10	23	2.3
201-879-5	89-05-4	mono	organic	1	0	0	1	1	0	0	1	0	0	4	4	4	1
201-899-4	89-33-8	mono	organic	0	0	0	0	1	0	0	0	0	0	1	1	5	5
201-901-3	89-36-1	mono	organic	1	0	0	1	0	0	0	0	0	0	2	2	2	1
201-903-4	89-39-4	mono	organic	0	0	0	0	1	0	0	0	0	0	1	1	3	3
201-906-0	89-41-8	mono	organic	0	0	0	0	1	0	0	0	0	0	1	1	2	2
201-911-8	89-48-5	mono	organic	1	0	0	1	2	0	0	0	0	0	3	4	17	4.25
201-919-1	89-57-6	mono	organic	0	0	0	2	0	0	0	0	0	0	1	2	2	1
201-924-9	89-62-3	mono	organic	2	0	0	2	5	0	0	0	0	0	3	9	9	1
201-925-4	89-63-4	mono	organic	2	0	0	2	1	0	0	0	0	0	3	5	10	2
201-928-0	89-65-6	mono	organic	0	0	0	0	1	0	0	0	0	0	1	1	1	1
201-933-8	89-72-5	mono	organic	1	0	0	1	1	0	0	0	0	0	3	3	5	1.66667
201-936-4	89-75-8	mono	organic	0	0	0	0	1	0	0	0	0	0	1	1	5	5
201-939-0	89-78-1	multi	organic	1	0	0	1	2	0	0	0	0	0	3	4	10	2.5
201-940-6	89-79-2	mono	organic	1	0	0	1	0	0	0	0	0	0	2	2	3	1.5
201-944-8	89-83-8	mono	organic	1	0	0	4	6	0	0	0	0	0	3	11	14	1.27273
201-947-4	89-87-2	mono	organic	0	0	0	0	1	0	0	0	0	0	1	1	6	6
201-956-3	89-98-5	mono	organic	7	0	0	6	6	0	0	2	0	0	4	21	47	2.2381
201-961-0	90-02-8	mono	organic	2	0	0	1	0	0	0	0	0	0	2	3	14	4.66667
201-963-1	90-04-0	mono	organic	2	0	0	3	2	0	0	0	0	0	3	7	20	2.85714
201-964-7	90-05-1	mono	organic	5	2	0	3	4	0	0	5	1	0	6	20	29	1.45
201-972-0	90-17-5	mono	organic	1	0	0	2	3	0	0	0	0	0	3	6	6	1
201-983-0	90-30-2	mono	organic	1	1	0	6	4	0	0	1	0	0	5	13	16	1.23077
201-993-5	90-43-7	mono	organic	3	0	0	5	5	0	0	0	0	0	3	13	29	2.23077
202-000-8	90-51-7	mono	organic	1	0	0	1	2	0	0	0	0	0	3	4	4	1
202-013-9	90-72-2	mono	organic	1	0	0	2	2	0	0	0	0	0	3	5	5	1
202-016-5	90-80-2	mono	organic	2	0	0	2	2	0	0	1	0	0	4	7	12	1.71429
202-018-6	90-82-4	mono	organic	1	0	0	1	1	0	0	0	0	0	3	3	13	4.33333
202-044-8	91-15-6	mono	organic	1	0	0	2	2	0	0	1	0	0	4	6	11	1.83333
202-045-3	91-16-7	mono	organic	2	0	0	2	0	0	0	0	0	0	2	4	18	4.5
202-046-9	91-17-8	mono	organic	3	0	0	2	3	0	1	0	0	0	4	9	17	1.88889
202-049-5	91-20-3	mono	organic	4	0	0	5	12	0	0	1	1	0	5	23	34	1.47826
202-050-0	91-21-4	mono	organic	0	0	0	1	0	0	0	0	0	0	1	1	1	1
202-051-6	91-22-5	mono	organic	7	2	0	9	7	3	2	0	0	0	6	30	56	1.86667
202-086-7	91-64-5	mono	organic	0	0	0	4	0	0	0	0	0	0	1	4	5	1.25
202-088-8	91-66-7	mono	organic	2	0	0	4	3	0	0	0	0	0	3	9	9	1
202-090-9	91-68-9	mono	organic	4	0	0	5	7	0	0	0	0	0	3	16	25	1.5625
202-095-6	91-76-9	mono	organic	2	0	0	2	2	0	0	0	0	0	3	6	19	3.16667
202-111-1	91-96-3	mono	organic	0	0	0	1	0	0	0	0	0	0	1	1	1	1
202-112-7	91-97-4	mono	organic	1	0	0	1	1	0	0	0	0	0	3	3	12	4
202-131-0	92-15-9	mono	organic	1	0	0	1	2	0	0	1	0	0	4	5	9	1.8
202-150-4	92-36-4	mono	organic	0	0	0	0	1	0	0	0	0	0	1	1	1	1
202-163-5	92-52-4	mono	organic	8	0	0	9	10	0	1	5	0	0	5	33	44	1.33333
202-179-2	92-69-3	mono	organic	1	0	0	1	0	0	0	0	0	0	2	2	9	4.5
202-180-8	92-70-6	mono	organic	2	0	0	5	4	0	0	0	0	0	3	11	30	2.72727
202-182-9	92-72-8	mono	organic	0	0	0	0	1	0	0	0	0	0	1	1	2	2
202-185-5	92-74-0	mono	organic	0	0	0	0	1	0	0	0	0	0	1	1	3	3
202-189-7	92-78-4	mono	organic	0	0	0	0	1	0	0	0	0	0	1	1	2	2
202-190-2	92-79-5	mono	organic	0	0	0	0	1	0	0	0	0	0	1	1	2	2
202-196-5	92-84-2	mono	organic	1	0	0	1	1	0	0	0	0	0	3	3	13	4.33333
202-200-5	92-88-6	mono	organic	1	0	0	2	0	0	0	0	0	0	2	3	16	5.33333
202-213-6	93-04-9	mono	organic	1	0	0	3	5	0	0	0	0	0	3	9	10	1.11111
202-216-2	93-08-3	mono	organic	2	0	0	4	4	0	0	0	0	0	3	10	10	1
202-225-1	93-17-4	mono	organic	1	0	0	1	1	0	0	0	0	0	3	3	12	4
202-228-8	93-20-9	mono	organic	1	0	0	1	1	0	0	0	0	0	3	3	17	5.66667
202-259-7	93-58-3	mono	organic	1	0	0	2	5	0	0	0	0	0	3	8	19	2.375
202-267-0	93-68-5	mono	organic	2	0	0	2	2	0	0	1	0	0	4	7	15	2.14286
202-268-6	93-69-6	mono	organic	2	0	0	2	1	0	0	0	0	0	3	5	23	4.6
202-269-1	93-70-9	mono	organic	1	0	0	1	1	0	0	1	0	0	4	4	11	2.75
202-282-2	93-84-5	mono	organic	1	0	0	0	1	0	0	0	0	0	2	2	3	1.5
202-288-5	93-92-5	multi	organic	1	0	0	2	4	0	0	0	0	0	3	7	20	2.85714
202-297-4	94-04-2	mono	organic	1	0	0	1	1	0	0	0	0	0	3	3	6	2
202-299-5	94-05-3	mono	organic	0	0	0	1	0	0	0	0	0	0	1	1	1	1
202-307-7	94-13-3	mono	organic	2	0	0	1	1	0	0	0	0	0	3	4	10	2.5
202-319-2	94-28-0	mono	organic	1	0	0	3	2	0	0	1	0	0	4	7	14	2
202-327-6	94-36-0	mono	organic	3	0	0	3	4	0	0	0	0	0	3	10	19	1.9
202-347-5	94-60-0	multi	organic	1	0	0	2	1	0	0	0	0	0	3	4	5	1.25
202-358-5	94-71-3	mono	organic	1	0	0	2	0	0	0	0	0	0	2	3	8	2.66667
202-374-2	94-91-7	mono	organic	1	0	0	1	1	0	0	0	0	0	3	3	11	3.66667
202-377-9	94-96-2	mono	petroleum product	1	0	0	1	1	0	0	0	0	0	3	3	6	2
202-384-7	95-02-3	mono	petroleum product	1	0	0	1	0	0	0	0	0	0	2	2	7	3.5
202-394-1	95-14-7	mono	organic	3	0	0	7	3	0	0	0	1	0	4	14	43	3.07143
202-396-2	95-16-9	mono	organic	3	0	0	2	6	0	0	3	0	0	4	14	25	1.78571
202-401-8	95-23-8	mono	organic	2	0	0	0	1	0	0	0	0	0	2	3	4	1.33333
202-409-1	95-31-8	mono	organic	4	0	0	6	10	0	0	0	0	0	3	20	36	1.8
202-411-2	95-33-0	mono	organic	8	0	0	8	9	0	0	0	0	0	3	25	50	2
202-414-9	95-38-5	UVCB	organic	1	0	0	2	1	0	0	0	0	0	3	4	16	4
202-422-2	95-47-6	mono	organic	2	0	0	4	5	0	0	0	0	0	3	11	11	1
202-423-8	95-48-7	mono	organic	11	1	1	14	21	2	1	10	1	0	9	62	135	2.17742
202-424-3	95-49-8	mono	organic	5	0	0	8	11	0	0	3	0	0	4	27	34	1.25926
202-425-9	95-50-1	mono	organic	1	0	0	3	5	0	0	6	0	0	4	15	31	2.06667
202-426-4	95-51-2	mono	organic	3	0	1	10	3	0	0	0	0	0	4	17	40	2.35294
202-429-0	95-53-4	mono	organic	8	0	0	12	11	0	2	8	0	0	5	41	71	1.73171
202-430-6	95-54-5	mono	organic	5	0	0	10	8	0	0	1	0	0	4	24	44	1.83333
202-436-9	95-63-6	mono	organic	2	0	0	6	4	0	0	0	0	0	3	12	13	1.08333
202-437-4	95-64-7	mono	organic	1	0	0	4	1	0	0	0	0	0	3	6	7	1.16667
202-439-5	95-65-8	mono	organic	0	0	0	1	6	0	0	0	0	0	2	7	11	1.57143
202-440-0	95-68-1	mono	organic	3	0	0	3	2	0	0	0	0	0	3	8	24	3
202-443-7	95-71-6	mono	organic	0	0	0	1	1	0	0	0	0	0	2	2	2	1
202-445-8	95-73-8	mono	organic	0	0	0	1	1	0	0	0	0	0	2	2	6	3
202-446-3	95-74-9	mono	organic	1	0	0	4	2	0	0	1	0	0	4	8	28	3.5
202-447-9	95-75-0	mono	organic	0	0	0	0	2	0	0	0	0	0	1	2	2	1
202-448-4	95-76-1	mono	organic	9	0	0	26	26	0	0	6	0	2	5	69	185	2.68116
202-451-0	95-78-3	mono	organic	1	0	0	1	2	0	0	0	0	0	3	4	4	1
202-452-6	95-79-4	mono	organic	0	0	0	1	1	0	0	0	0	0	2	2	6	3
202-453-1	95-80-7	mono	organic	4	0	0	6	12	0	0	2	0	0	4	24	54	2.25
202-455-2	95-82-9	mono	organic	1	0	0	1	0	0	0	0	0	0	2	2	2	1
202-461-5	95-87-4	mono	organic	1	0	0	0	0	0	0	0	0	0	1	1	1	1
202-464-1	95-92-1	mono	organic	2	0	0	2	2	0	0	0	0	0	3	6	52	8.66667
202-468-3	95-96-5	mono	organic	1	0	0	2	4	0	0	0	0	0	3	7	14	2
202-473-0	96-05-9	mono	organic	1	0	0	2	3	0	0	0	0	0	3	6	22	3.66667
202-476-7	96-09-3	mono	organic	2	0	0	2	2	0	0	0	0	0	3	6	18	3
202-485-6	96-17-3	mono	organic	1	0	0	1	0	0	0	0	0	0	2	2	13	6.5
202-486-1	96-18-4	mono	organic	3	0	0	7	7	0	0	2	0	0	4	19	49	2.57895
202-488-2	96-20-8	mono	organic	1	0	0	1	0	0	0	1	0	0	3	3	11	3.66667
202-490-3	96-22-0	mono	organic	1	0	0	1	1	0	0	1	0	0	4	4	14	3.5
202-492-4	96-24-2	mono	organic	1	0	0	1	2	0	0	0	0	0	3	4	6	1.5
202-494-5	96-26-4	mono	organic	1	0	0	1	1	0	0	0	0	0	3	3	6	2
202-496-6	96-29-7	mono	organic	2	0	0	3	3	0	0	0	0	0	3	8	21	2.625
202-498-7	96-31-1	mono	organic	1	0	0	1	1	0	0	0	0	0	3	3	15	5
202-500-6	96-33-3	mono	organic	10	0	0	12	11	0	0	4	0	0	4	37	119	3.21622
202-501-1	96-34-4	mono	organic	1	0	0	3	2	0	0	1	0	0	4	7	24	3.42857
202-506-9	96-45-7	mono	organic	2	0	0	3	1	0	0	0	0	0	3	6	6	1
202-507-4	96-47-9	mono	organic	1	0	0	2	1	0	0	0	0	0	3	4	12	3
202-509-5	96-48-0	mono	organic	2	0	0	1	4	0	0	2	0	0	4	9	28	3.11111
202-510-0	96-49-1	mono	organic	2	0	0	1	1	0	0	0	0	0	3	4	6	1.5
202-523-1	96-67-3	mono	organic	2	0	0	3	3	0	0	0	0	0	3	8	8	1
202-525-2	96-69-5	mono	organic	2	0	0	3	2	2	0	0	0	0	4	9	20	2.22222
202-532-0	96-76-4	mono	organic	1	0	0	2	6	0	0	1	0	0	4	10	48	4.8
202-546-7	96-93-5	mono	organic	2	0	0	2	2	0	0	0	0	0	3	6	6	1
202-547-2	96-96-8	mono	organic	1	0	0	3	5	0	1	0	0	0	4	10	11	1.1
202-548-8	96-97-9	mono	organic	3	0	0	3	5	0	0	0	0	0	3	11	11	1
202-549-3	96-98-0	mono	organic	1	0	0	0	1	0	0	0	0	0	2	2	5	2.5
202-551-4	97-00-7	mono	organic	1	0	0	2	4	0	0	0	0	0	3	7	24	3.42857
202-576-0	97-36-9	mono	organic	1	0	0	0	2	0	0	0	0	0	2	3	19	6.33333
202-577-6	97-39-2	mono	organic	2	0	0	2	1	0	0	0	0	0	3	5	14	2.8
202-588-6	97-52-9	mono	organic	1	0	0	1	1	0	0	0	0	0	3	3	7	2.33333
202-589-1	97-53-0	mono	organic	1	0	0	1	1	0	0	0	0	0	3	3	25	8.33333
202-592-8	97-59-6	mono	organic	1	0	0	1	1	0	0	0	0	0	3	3	7	2.33333
202-597-5	97-63-2	mono	organic	5	0	0	4	5	0	0	2	0	1	5	17	39	2.29412
202-599-6	97-65-4	mono	organic	1	0	0	1	1	0	0	0	0	0	3	3	3	1
202-603-6	97-72-3	mono	organic	1	0	0	2	5	0	0	0	0	0	3	8	24	3
202-605-7	97-74-5	mono	organic	1	0	0	3	5	0	0	0	0	0	3	9	12	1.33333
202-607-8	97-77-8	mono	organic	1	0	0	3	6	0	0	0	0	0	3	10	23	2.3
202-608-3	97-78-9	mono	organic	1	0	0	1	1	0	0	0	0	0	3	3	8	2.66667
202-613-0	97-86-9	mono	organic	5	0	0	4	3	0	0	2	0	0	4	14	34	2.42857
202-615-1	97-88-1	mono	organic	6	0	0	7	10	0	0	3	0	0	4	26	56	2.15385
202-617-2	97-90-5	mono	organic	1	0	0	2	2	0	0	0	0	0	3	5	18	3.6
202-619-3	97-93-8	mono	organometallic	12	0	1	22	32	2	2	0	0	1	7	72	405	5.625
202-624-0	97-97-2	mono	organic	0	0	0	0	1	0	0	0	0	0	1	1	4	4
202-625-6	97-99-4	mono	organic	1	0	0	2	1	0	0	0	0	0	3	4	8	2
202-626-1	98-00-0	mono	organic	1	0	0	1	3	0	0	0	0	0	3	5	11	2.2
202-627-7	98-01-1	mono	organic	2	0	0	3	3	0	0	1	0	0	4	9	18	2
202-634-5	98-07-7	mono	organic	2	0	0	2	1	0	0	1	0	0	4	6	12	2
202-636-6	98-09-9	mono	organic	1	0	0	1	1	0	0	0	0	0	3	3	7	2.33333
202-638-7	98-11-3	mono	organic	4	0	0	3	1	0	0	0	0	0	3	8	10	1.25
202-640-8	98-13-5	mono	organic	1	0	0	1	1	0	0	0	0	0	3	3	6	2
202-643-4	98-16-8	mono	organic	1	0	0	2	0	0	0	0	0	0	2	3	11	3.66667
202-653-9	98-29-3	mono	organic	1	0	0	3	1	0	0	0	0	0	3	5	18	3.6
202-662-8	98-37-3	mono	organic	2	0	0	1	4	0	0	0	0	0	3	7	7	1
202-667-5	98-42-0	mono	organic	3	0	0	2	0	0	0	0	0	0	2	5	5	1
202-668-0	98-43-1	mono	no info	1	0	0	1	2	0	0	0	0	0	3	4	4	1
202-669-6	98-44-2	mono	organic	1	0	0	1	2	0	0	0	0	0	3	4	4	1
202-675-9	98-51-1	mono	organic	1	0	0	1	1	0	0	1	0	0	4	4	11	2.75
202-676-4	98-52-2	multi	organic	1	0	0	1	3	0	0	0	0	0	3	5	11	2.2
202-678-5	98-53-3	mono	organic	1	0	0	1	1	0	0	0	0	0	3	3	9	3
202-679-0	98-54-4	mono	organic	1	0	0	2	2	0	0	1	0	0	4	6	17	2.83333
202-680-6	98-55-5	mono	organic	1	0	0	1	1	0	0	0	0	0	3	3	5	1.66667
202-681-1	98-56-6	mono	organic	1	0	0	2	2	0	0	0	0	0	3	5	33	6.6
202-684-8	98-59-9	mono	organic	1	0	0	1	2	0	0	0	0	0	3	4	8	2
202-691-6	98-67-9	mono	organic	4	0	0	3	1	0	0	0	0	0	3	8	10	1.25
202-696-3	98-73-7	mono	organic	1	0	0	1	2	0	0	0	0	0	3	4	9	2.25
202-704-5	98-82-8	mono	organic	3	0	0	16	8	0	2	3	0	1	6	33	81	2.45455
202-705-0	98-83-9	mono	organic	3	0	0	6	5	0	0	1	0	0	4	15	38	2.53333
202-707-1	98-85-1	mono	organic	2	0	0	3	3	0	0	0	0	0	3	8	8	1
202-708-7	98-86-2	mono	organic	1	0	0	2	6	0	0	4	0	0	4	13	25	1.92308
202-709-2	98-87-3	mono	organic	0	0	0	0	0	0	0	1	0	0	1	1	1	1
202-710-8	98-88-4	mono	organic	3	0	0	1	1	0	0	0	0	0	3	5	20	4
202-711-3	98-89-5	mono	organic	0	0	0	2	2	0	0	0	0	0	2	4	6	1.5
202-713-4	98-92-0	mono	organic	1	0	0	1	2	0	0	0	0	0	3	4	8	2
202-715-5	98-94-2	mono	organic	1	0	0	1	2	0	0	1	0	0	4	5	17	3.4
202-716-0	98-95-3	mono	organic	4	0	0	12	14	0	0	1	0	0	4	31	67	2.16129
202-728-6	99-08-1	mono	organic	8	0	0	9	11	0	0	5	0	0	4	33	51	1.54545
202-751-1	99-34-3	mono	organic	2	0	0	2	2	0	0	0	0	0	3	6	8	1.33333
202-764-2	99-54-7	mono	organic	9	0	0	7	13	0	0	7	0	0	4	36	59	1.63889
202-767-9	99-57-0	mono	organic	1	0	0	3	3	0	0	0	0	0	3	7	9	1.28571
202-770-5	99-59-2	mono	organic	2	0	0	1	3	0	0	0	0	0	3	6	6	1
202-773-1	99-62-7	mono	organic	1	0	1	5	2	0	1	1	0	0	6	11	25	2.27273
202-774-7	99-63-8	mono	organic	1	0	0	1	1	0	0	0	0	0	3	3	5	1.66667
202-777-3	99-66-1	mono	organic	1	0	0	1	0	0	0	0	0	0	2	2	4	2
202-784-1	99-75-2	mono	organic	0	0	0	2	4	0	0	0	0	0	2	6	10	1.66667
202-785-7	99-76-3	mono	organic	2	0	0	4	2	0	0	0	0	0	3	8	25	3.125
202-790-4	99-82-1	mono	organic	1	0	0	1	1	0	0	0	0	0	3	3	6	2
202-797-2	99-88-7	mono	organic	2	0	0	3	1	0	0	0	0	0	3	6	17	2.83333
202-802-8	99-93-4	mono	organic	1	0	0	3	3	0	0	0	0	0	3	7	17	2.42857
202-804-9	99-96-7	mono	organic	3	0	0	5	3	0	0	2	0	0	4	13	30	2.30769
202-805-4	99-97-8	mono	organic	5	0	0	5	12	0	0	0	0	0	3	22	24	1.09091
202-808-0	99-99-0	mono	organic	8	0	0	9	12	0	1	10	1	0	6	41	48	1.17073
202-809-6	100-00-5	mono	organic	7	0	0	10	16	0	0	3	0	0	4	36	62	1.72222
202-810-1	100-01-6	mono	organic	3	0	0	3	4	0	0	0	0	0	3	10	10	1
202-811-7	100-02-7	mono	organic	3	0	0	1	0	0	0	0	0	0	2	4	13	3.25
202-826-9	100-18-5	mono	organic	1	0	1	5	2	0	1	1	0	0	6	11	25	2.27273
202-829-5	100-20-9	mono	organic	1	0	0	1	2	0	0	0	0	0	3	4	12	3
202-830-0	100-21-0	mono	organic	2	0	0	3	3	0	0	0	0	0	3	8	18	2.25
202-845-2	100-37-8	mono	organic	1	0	0	2	2	0	0	0	0	0	3	5	15	3
202-848-9	100-40-3	mono	organic	0	0	0	1	1	0	0	0	0	0	2	2	2	1
202-849-4	100-41-4	mono	organic	13	0	0	15	18	0	1	6	0	0	5	53	89	1.67925
202-851-5	100-42-5	mono	organic	3	0	0	5	3	0	0	5	0	0	4	16	28	1.75
202-852-0	100-43-6	mono	no info	1	0	0	1	2	0	0	0	0	0	3	4	5	1.25
202-853-6	100-44-7	mono	organic	3	0	0	5	3	0	0	1	0	0	4	12	37	3.08333
202-854-1	100-46-9	mono	organic	4	0	0	4	7	0	0	3	0	0	4	18	30	1.66667
202-855-7	100-47-0	mono	organic	0	0	0	0	4	0	0	0	0	0	1	4	13	3.25
202-858-3	100-50-5	mono	organic	0	0	0	2	2	0	0	0	0	0	2	4	9	2.25
202-859-9	100-51-6	mono	organic	5	0	0	6	7	0	0	6	0	0	4	24	43	1.79167
202-860-4	100-52-7	mono	organic	7	0	0	2	10	1	0	1	0	0	5	21	29	1.38095
202-863-0	100-54-9	mono	organic	1	0	0	0	0	0	0	1	0	0	2	2	2	1
202-870-9	100-61-8	mono	organic	2	0	0	5	4	0	0	0	0	0	3	11	29	2.63636
202-874-0	100-64-1	mono	organic	2	0	0	3	2	0	0	0	0	0	3	7	21	3
202-876-1	100-66-3	mono	organic	3	0	0	3	2	0	0	0	0	0	3	8	26	3.25
202-878-2	100-68-5	mono	organic	1	0	0	1	0	0	0	0	0	0	2	2	6	3
202-879-8	100-69-6	mono	organic	2	0	0	4	2	0	0	1	0	0	4	9	25	2.77778
202-888-7	100-79-8	mono	no info	1	0	0	1	1	0	0	0	0	0	3	3	6	2
202-905-8	100-97-0	mono	organic	1	0	0	2	5	0	0	3	0	0	4	11	21	1.90909
202-918-9	101-14-4	mono	organic	1	0	0	2	1	0	0	0	0	0	3	4	17	4.25
202-924-1	101-20-2	mono	organic	4	0	0	9	9	0	1	0	0	0	4	23	25	1.08696
202-936-7	101-37-1	mono	organic	1	0	0	2	2	0	0	0	0	0	3	5	24	4.8
202-938-8	101-39-3	mono	organic	1	0	0	1	1	0	0	0	0	0	3	3	9	3
202-940-9	101-41-7	mono	organic	1	0	0	3	2	0	1	0	0	0	4	7	7	1
202-943-5	101-43-9	mono	organic	1	0	0	2	2	0	0	0	0	0	3	5	13	2.6
202-951-9	101-54-2	mono	organic	1	0	0	4	2	0	0	3	0	0	4	10	20	2
202-966-0	101-68-8	mono	organic	1	0	0	3	3	0	1	0	0	0	4	8	12	1.5
202-969-7	101-72-4	mono	organic	4	0	0	7	7	1	0	0	0	0	4	19	47	2.47368
202-974-4	101-77-9	mono	organic	2	0	0	6	6	0	0	2	0	0	4	16	31	1.9375
202-977-0	101-80-4	mono	organic	1	0	0	3	2	0	0	0	0	0	3	6	15	2.5
202-980-7	101-83-7	mono	organic	2	0	0	3	3	0	0	0	0	0	3	8	30	3.75
202-981-2	101-84-8	mono	organic	3	0	0	3	3	0	0	1	0	0	4	10	34	3.4
202-992-2	101-96-2	mono	organic	1	0	0	3	5	0	0	0	0	0	3	9	36	4
202-996-4	102-01-2	mono	organic	1	0	0	1	1	0	0	0	0	0	3	3	7	2.33333
203-002-1	102-06-7	mono	organic	2	0	0	3	6	0	0	0	0	0	3	11	30	2.72727
203-004-2	102-08-9	mono	organic	1	0	0	1	2	0	0	0	0	0	3	4	6	1.5
203-005-8	102-09-0	mono	organic	1	0	0	1	3	0	0	1	0	0	4	6	32	5.33333
203-013-1	102-20-5	mono	organic	1	0	0	2	2	0	0	0	0	0	3	5	5	1
203-026-2	102-36-3	mono	organic	1	0	0	2	2	0	0	0	0	0	3	5	19	3.8
203-039-3	102-54-5	mono	organometallic	1	0	0	2	2	0	0	0	0	0	3	5	18	3.6
203-040-9	102-56-7	mono	organic	0	0	0	0	1	0	0	0	0	0	1	1	6	6
203-041-4	102-60-3	mono	organic	1	0	0	2	3	0	0	0	0	0	3	6	16	2.66667
203-047-7	102-69-2	mono	organic	2	0	0	2	3	0	0	0	0	0	3	7	20	2.85714
203-049-8	102-71-6	mono	organic	6	0	0	6	4	0	0	1	0	0	4	17	32	1.88235
203-051-9	102-76-1	mono	organic	1	0	0	3	3	0	0	3	0	0	4	10	19	1.9
203-052-4	102-77-2	mono	organic	3	0	0	3	7	1	0	0	0	0	4	14	25	1.78571
203-057-1	102-81-8	mono	organic	2	0	0	3	2	0	0	0	0	0	3	7	34	4.85714
203-058-7	102-82-9	mono	organic	2	0	0	2	5	1	0	1	0	0	5	11	23	2.09091
203-079-1	103-09-3	mono	organic	1	0	0	1	2	0	0	0	0	0	3	4	9	2.25
203-080-7	103-11-7	mono	organic	11	0	0	11	11	0	0	6	0	0	4	39	113	2.89744
203-090-1	103-23-1	mono	organic	3	0	0	7	4	0	0	1	0	0	4	15	24	1.6
203-091-7	103-24-2	mono	organic	1	0	0	2	2	0	0	0	0	0	3	5	9	1.8
203-093-8	103-26-4	mono	organic	1	0	0	2	1	0	0	0	0	0	3	4	15	3.75
203-103-0	103-34-4	mono	organic	1	0	0	1	2	0	0	0	0	0	3	4	13	3.25
203-113-5	103-45-7	mono	organic	1	0	0	1	0	0	0	0	0	0	2	2	7	3.5
203-117-7	103-49-1	mono	organic	1	0	0	1	1	0	0	0	0	0	3	3	13	4.33333
203-118-2	103-50-4	mono	organic	1	0	0	2	3	0	0	0	0	0	3	6	10	1.66667
203-127-1	103-60-6	mono	organic	1	0	0	1	1	0	0	0	0	0	3	3	10	3.33333
203-135-5	103-69-5	mono	organic	1	0	0	5	3	0	0	0	0	0	3	9	13	1.44444
203-137-6	103-71-9	mono	organic	1	0	0	4	1	0	0	0	0	0	3	6	16	2.66667
203-139-7	103-73-1	mono	organic	3	0	0	3	6	0	0	0	0	0	3	12	13	1.08333
203-140-2	103-74-2	mono	organic	1	0	0	2	2	0	0	0	0	0	3	5	5	1
203-148-6	103-82-2	mono	organic	1	0	0	2	4	0	0	1	0	0	4	8	8	1
203-149-1	103-83-3	mono	organic	1	0	0	2	4	0	0	2	0	0	4	9	22	2.44444
203-157-5	103-90-2	mono	organic	3	0	0	3	5	0	0	0	0	0	3	11	11	1
203-161-7	103-95-7	mono	organic	1	0	0	2	0	0	0	0	0	0	2	3	13	4.33333
203-176-9	104-12-1	mono	organic	4	0	0	6	0	1	0	3	0	0	4	14	31	2.21429
203-180-0	104-15-4	mono	organic	4	0	0	3	1	0	0	0	0	0	3	8	10	1.25
203-187-9	104-23-4	mono	organic	1	0	0	2	2	0	0	0	0	0	3	5	5	1
203-197-3	104-38-1	mono	organic	1	0	0	1	1	0	0	0	0	0	3	3	10	3.33333
203-212-3	104-54-1	mono	organic	4	0	0	2	2	0	0	0	0	0	3	8	10	1.25
203-213-9	104-55-2	mono	organic	4	0	0	4	5	0	0	0	0	0	3	13	13	1
203-219-1	104-61-0	mono	organic	2	0	0	2	1	0	0	0	0	0	3	5	19	3.8
203-224-9	104-66-5	mono	organic	2	0	0	2	1	0	0	0	0	0	3	5	28	5.6
203-225-4	104-67-6	mono	organic	2	0	0	2	1	0	0	0	0	0	3	5	19	3.8
203-227-5	104-68-7	mono	organic	1	0	0	1	1	0	0	0	0	0	3	3	9	3
203-233-8	104-75-6	mono	organic	3	0	0	3	2	0	0	0	0	0	3	8	18	2.25
203-234-3	104-76-7	mono	organic	3	0	0	4	6	0	0	0	0	0	3	13	23	1.76923
203-236-4	104-78-9	mono	organic	3	0	0	2	1	0	0	0	0	0	3	6	23	3.83333
203-242-7	104-83-6	mono	organic	0	0	0	0	1	0	0	0	0	0	1	1	2	2
203-247-4	104-88-1	mono	organic	1	0	0	1	2	0	0	3	0	0	4	7	13	1.85714
203-250-0	104-90-5	mono	organic	1	0	0	2	1	0	0	0	0	0	3	4	12	3
203-253-7	104-93-8	mono	organic	2	0	0	2	2	0	0	1	0	0	4	7	21	3
203-265-2	105-05-5	mono	organic	2	0	0	2	1	0	0	0	0	0	3	5	30	6
203-268-9	105-08-8	mono	organic	1	0	0	1	3	0	1	0	0	0	4	6	12	2
203-273-6	105-13-5	mono	organic	2	0	0	3	3	0	0	0	0	0	3	8	8	1
203-288-8	105-34-0	mono	organic	0	0	0	1	2	0	0	0	0	0	2	3	10	3.33333
203-299-8	105-45-3	mono	organic	3	0	0	4	3	0	0	0	0	0	3	10	19	1.9
203-305-9	105-53-3	mono	organic	1	0	0	1	0	0	0	0	0	0	2	2	9	4.5
203-308-5	105-55-5	mono	organic	1	0	0	3	3	0	0	0	0	0	3	7	16	2.28571
203-309-0	105-56-6	mono	organic	3	0	0	3	1	0	0	0	0	0	3	7	17	2.42857
203-311-1	105-58-8	mono	organic	3	0	0	3	5	0	0	0	0	0	3	11	18	1.63636
203-312-7	105-59-9	mono	organic	4	0	0	4	4	0	0	1	0	0	4	13	38	2.92308
203-313-2	105-60-2	mono	organic	1	0	0	3	2	0	0	1	0	0	4	7	17	2.42857
203-326-3	105-74-8	mono	organic	1	0	0	1	1	0	0	0	0	0	3	3	8	2.66667
203-327-9	105-75-9	mono	organic	1	0	0	2	2	0	0	0	0	0	3	5	18	3.6
203-328-4	105-76-0	mono	organic	1	0	0	3	3	0	0	1	0	0	4	8	20	2.5
203-336-8	105-83-9	mono	organic	1	0	0	1	1	0	0	0	0	0	3	3	11	3.66667
203-341-5	105-87-3	mono	organic	1	0	0	1	1	0	0	0	0	0	3	3	7	2.33333
203-347-8	105-95-3	mono	organic	2	0	0	2	1	0	0	0	0	0	3	5	13	2.6
203-350-4	105-99-7	mono	organic	2	0	0	5	3	0	0	0	0	0	3	10	14	1.4
203-354-6	106-02-5	mono	organic	4	0	0	7	4	0	0	0	0	0	3	15	47	3.13333
203-366-1	106-14-9	mono	organic	2	0	0	2	4	0	0	0	0	0	3	8	20	2.5
203-372-4	106-20-7	mono	organic	1	0	0	2	2	0	0	0	0	0	3	5	17	3.4
203-374-5	106-21-8	mono	organic	1	0	0	1	1	0	0	0	0	0	3	3	6	2
203-375-0	106-22-9	mono	organic	0	0	0	1	2	0	0	1	0	0	3	4	12	3
203-376-6	106-23-0	mono	organic	1	0	0	1	1	0	0	1	0	0	4	4	13	3.25
203-377-1	106-24-1	mono	organic	1	0	0	1	1	0	0	0	0	0	3	3	10	3.33333
203-378-7	106-25-2	mono	organic	2	0	0	2	2	0	0	0	0	0	3	6	13	2.16667
203-379-2	106-26-3	mono	organic	1	0	0	1	1	0	0	0	0	0	3	3	9	3
203-383-4	106-31-0	mono	organic	3	0	0	7	5	0	0	0	0	0	3	15	35	2.33333
203-396-5	106-42-3	mono	organic	7	0	0	7	9	0	0	0	0	0	3	23	35	1.52174
203-397-0	106-43-4	mono	organic	5	0	0	13	13	0	0	9	0	0	4	40	49	1.225
203-398-6	106-44-5	mono	organic	4	0	0	7	17	0	0	10	3	0	5	41	83	2.02439
203-400-5	106-46-7	mono	organic	4	0	0	5	14	0	0	1	0	0	4	24	40	1.66667
203-401-0	106-47-8	mono	organic	6	0	0	10	15	1	0	4	0	0	5	36	67	1.86111
203-402-6	106-48-9	mono	organic	2	0	0	4	3	0	0	0	0	0	3	9	19	2.11111
203-403-1	106-49-0	mono	organic	6	0	0	7	13	0	0	9	0	0	4	35	67	1.91429
203-404-7	106-50-3	mono	organic	5	0	0	12	15	0	0	7	0	0	4	39	77	1.97436
203-405-2	106-51-4	mono	organic	0	0	0	0	1	0	0	0	0	0	1	1	1	1
203-412-0	106-58-1	mono	organic	1	0	0	1	1	0	0	0	0	0	3	3	9	3
203-417-8	106-63-8	mono	organic	7	0	0	10	12	0	0	1	0	0	4	30	107	3.56667
203-419-9	106-65-0	mono	organic	2	0	0	4	1	0	0	0	0	0	3	7	16	2.28571
203-425-1	106-70-7	mono	organic	2	0	0	1	4	0	0	0	0	0	3	7	21	3
203-431-4	106-79-6	mono	organic	1	0	0	1	1	0	0	0	0	0	3	3	8	2.66667
203-438-2	106-88-7	mono	organic	1	0	0	1	1	0	0	1	0	0	4	4	12	3
203-439-8	106-89-8	mono	organic	3	0	0	1	3	0	0	1	0	0	4	8	14	1.75
203-441-9	106-91-2	mono	organic	1	0	0	2	2	0	0	0	0	0	3	5	15	3
203-442-4	106-92-3	mono	organic	2	0	0	2	4	0	0	0	0	0	3	8	18	2.25
203-444-5	106-93-4	mono	organic	1	0	0	1	5	0	1	1	0	0	5	9	27	3
203-445-0	106-94-5	mono	organic	4	0	0	3	5	0	0	0	0	0	3	12	25	2.08333
203-446-6	106-95-6	mono	organic	1	1	0	0	1	0	0	0	0	0	3	3	6	2
203-448-7	106-97-8	mono	organic	5	0	0	5	5	0	0	0	0	0	3	15	15	1
203-449-2	106-98-9	mono	organic	1	0	0	2	2	0	0	0	0	0	3	5	5	1
203-450-8	106-99-0	mono	organic	2	0	0	2	2	0	0	0	0	0	3	6	6	1
203-452-9	107-01-7	mono	organic	1	0	0	2	2	0	0	0	0	0	3	5	5	1
203-453-4	107-02-8	mono	organic	6	2	0	10	13	3	5	5	2	0	8	46	75	1.63043
203-457-6	107-05-1	mono	inorganic	3	1	0	1	9	0	0	2	0	0	5	16	19	1.1875
203-458-1	107-06-2	mono	organic	7	0	0	15	19	0	0	5	0	0	4	46	77	1.67391
203-459-7	107-07-3	mono	organic	3	0	0	11	16	0	1	8	0	0	5	39	74	1.89744
203-462-3	107-10-8	mono	organic	4	0	0	3	2	0	0	1	0	0	4	10	25	2.5
203-463-9	107-11-9	mono	organic	4	1	0	4	4	0	0	0	0	0	4	13	30	2.30769
203-466-5	107-13-1	mono	organic	2	2	0	2	2	0	0	0	0	0	4	8	37	4.625
203-468-6	107-15-3	mono	organic	4	0	0	7	11	0	0	2	0	0	4	24	28	1.16667
203-470-7	107-18-6	mono	organic	3	0	0	4	2	0	0	1	0	0	4	10	25	2.5
203-471-2	107-19-7	mono	organic	1	0	0	1	1	0	0	0	0	0	3	3	7	2.33333
203-472-8	107-20-0	mono	organic	1	0	0	3	2	0	0	0	0	0	3	6	11	1.83333
203-473-3	107-21-1	mono	organic	6	0	0	5	4	0	0	1	0	0	4	16	28	1.75
203-474-9	107-22-2	mono	organic	3	0	0	3	5	0	0	1	0	0	4	12	53	4.41667
203-475-4	107-25-5	mono	organic	1	0	0	1	1	0	0	1	0	0	4	4	15	3.75
203-479-6	107-29-9	mono	organic	1	0	0	1	3	0	0	0	0	0	3	5	20	4
203-481-7	107-31-3	mono	organic	4	0	0	6	5	0	0	1	0	0	4	16	63	3.9375
203-489-0	107-41-5	mono	organic	1	1	0	5	11	1	0	1	0	0	6	20	27	1.35
203-490-6	107-43-7	mono	organic	1	0	0	1	0	0	0	0	0	0	2	2	7	3.5
203-491-1	107-45-9	mono	organic	1	0	0	1	1	0	0	0	0	0	3	3	8	2.66667
203-492-7	107-46-0	mono	organic	2	0	0	5	6	0	0	1	0	0	4	14	52	3.71429
203-497-4	107-51-7	mono	organic	1	0	0	2	4	0	0	0	0	0	3	7	17	2.42857
203-500-9	107-54-0	mono	organic	1	0	0	1	0	0	0	0	0	0	2	2	3	1.5
203-503-5	107-56-2	mono	organic	1	0	0	1	2	0	0	0	0	0	3	4	7	1.75
203-505-6	107-58-4	mono	organic	1	0	0	2	2	0	0	0	0	0	3	5	5	1
203-509-8	107-66-4	mono	organic	2	0	0	4	3	0	0	0	0	0	3	9	16	1.77778
203-518-7	107-75-5	mono	organic	1	0	0	1	1	0	0	0	0	0	3	3	5	1.66667
203-526-0	107-85-7	mono	organic	0	0	0	1	1	0	0	0	0	0	2	2	3	1.5
203-527-6	107-86-8	mono	organic	1	0	0	1	1	0	0	0	0	0	3	3	10	3.33333
203-528-1	107-87-9	mono	organic	1	0	0	2	2	0	0	0	0	0	3	5	9	1.8
203-529-7	107-88-0	mono	organic	2	0	0	6	4	0	0	1	0	0	4	13	22	1.69231
203-532-3	107-92-6	mono	organic	4	0	0	7	5	0	0	4	0	0	4	20	41	2.05
203-533-9	107-93-7	mono	organic	1	0	0	1	1	0	0	0	0	0	3	3	7	2.33333
203-534-4	107-94-8	mono	organic	1	0	0	1	0	0	0	0	0	0	2	2	2	1
203-536-5	107-95-9	mono	organic	1	0	0	1	1	0	0	0	0	0	3	3	4	1.33333
203-537-0	107-96-0	mono	organic	1	0	0	1	1	0	0	0	0	0	3	3	17	5.66667
203-539-1	107-98-2	mono	organic	4	0	0	4	4	0	0	1	0	0	4	13	32	2.46154
203-542-8	108-01-0	mono	organic	1	0	0	1	2	0	0	1	0	0	4	5	14	2.8
203-544-9	108-03-2	mono	organic	2	0	0	2	2	0	0	0	0	0	3	6	14	2.33333
203-545-4	108-05-4	mono	organic	1	0	0	1	1	0	0	2	0	0	4	5	14	2.8
203-550-1	108-10-1	mono	organic	4	0	0	4	3	0	0	3	1	0	5	15	40	2.66667
203-551-7	108-11-2	mono	organic	1	0	0	3	3	0	0	0	0	0	3	7	32	4.57143
203-552-2	108-12-3	mono	organic	5	0	0	6	7	0	0	0	0	0	3	18	54	3
203-556-4	108-16-7	mono	organic	1	0	0	1	1	0	0	0	0	0	3	3	12	4
203-558-5	108-18-9	mono	organic	1	0	0	3	8	0	0	0	0	0	3	12	35	2.91667
203-560-6	108-20-3	mono	organic	2	0	0	1	4	0	0	0	0	0	3	7	10	1.42857
203-561-1	108-21-4	mono	organic	8	0	0	6	2	0	0	0	0	0	3	16	38	2.375
203-562-7	108-22-5	mono	organic	1	0	0	1	1	0	0	0	0	0	3	3	16	5.33333
203-564-8	108-24-7	mono	organic	6	0	0	8	9	0	0	4	0	0	4	27	110	4.07407
203-570-0	108-30-5	mono	organic	1	0	0	2	1	0	0	0	0	0	3	4	10	2.5
203-571-6	108-31-6	mono	organic	6	0	0	8	15	0	0	11	0	0	4	40	64	1.6
203-572-1	108-32-7	mono	organic	2	0	0	1	1	0	0	0	0	0	3	4	11	2.75
203-576-3	108-38-3	mono	organic	9	0	0	10	12	0	0	0	0	0	3	31	44	1.41935
203-577-9	108-39-4	mono	organic	6	0	0	7	16	0	0	11	3	0	5	43	76	1.76744
203-581-0	108-42-9	mono	organic	6	0	0	12	12	0	0	0	0	0	3	30	43	1.43333
203-583-1	108-44-1	mono	organic	3	0	0	9	3	0	0	10	0	0	4	25	41	1.64
203-584-7	108-45-2	mono	organic	2	0	0	4	2	0	0	1	0	0	4	9	17	1.88889
203-585-2	108-46-3	mono	organic	1	0	0	6	8	0	0	1	0	0	4	16	40	2.5
203-597-8	108-59-8	mono	organic	2	0	0	2	1	0	0	0	0	0	3	5	12	2.4
203-603-9	108-65-6	mono	organic	2	0	0	5	5	0	0	0	0	0	3	12	26	2.16667
203-604-4	108-67-8	mono	organic	2	0	0	4	3	0	0	0	0	0	3	9	15	1.66667
203-606-5	108-68-9	mono	organic	1	0	0	1	0	0	0	0	0	0	2	2	6	3
203-607-0	108-69-0	mono	organic	0	0	0	0	1	0	0	0	0	0	1	1	2	2
203-612-8	108-74-7	mono	organic	1	0	0	1	1	0	0	0	0	0	3	3	16	5.33333
203-614-9	108-77-0	mono	organic	1	0	0	3	5	0	0	0	0	0	3	9	25	2.77778
203-615-4	108-78-1	mono	organic	2	0	0	3	10	0	0	3	0	0	4	18	34	1.88889
203-618-0	108-80-5	mono	organic	3	0	0	4	5	0	0	0	0	0	3	12	27	2.25
203-620-1	108-83-8	mono	organic	1	0	0	2	2	0	0	0	0	0	3	5	15	3
203-624-3	108-87-2	mono	organic	1	0	0	1	4	0	0	0	0	0	3	6	12	2
203-625-9	108-88-3	mono	organic	7	0	0	8	13	0	0	2	0	0	4	30	42	1.4
203-628-5	108-90-7	mono	organic	8	0	0	15	15	0	0	0	1	0	4	39	69	1.76923
203-629-0	108-91-8	mono	organic	7	0	0	5	7	0	0	3	0	0	4	22	34	1.54545
203-630-6	108-93-0	mono	organic	2	0	0	5	7	0	0	1	0	0	4	15	30	2
203-631-1	108-94-1	mono	organic	3	0	0	3	2	0	0	0	0	0	3	8	16	2
203-632-7	108-95-2	mono	organic	15	2	0	24	39	2	0	8	4	1	8	95	187	1.96842
203-635-3	108-98-5	mono	organic	1	0	0	2	1	0	0	0	0	0	3	4	14	3.5
203-636-9	108-99-6	mono	organic	1	0	0	1	1	0	0	0	0	0	3	3	8	2.66667
203-639-5	109-01-3	mono	organic	1	0	0	2	1	0	0	0	0	0	3	4	8	2
203-640-0	109-02-4	mono	organic	2	0	0	2	2	0	0	0	0	0	3	6	18	3
203-646-3	109-09-1	mono	organic	2	0	0	2	2	0	0	0	0	0	3	6	9	1.5
203-650-5	109-13-7	mono	organic	1	0	0	1	1	0	0	0	0	0	3	3	18	6
203-652-6	109-16-0	mono	organic	1	0	0	1	1	0	0	0	0	0	3	3	13	4.33333
203-672-5	109-43-3	mono	organic	1	0	0	1	1	0	0	0	0	0	3	3	4	1.33333
203-677-2	109-52-4	mono	organic	2	0	0	1	1	0	0	0	0	0	3	4	12	3
203-678-8	109-53-5	mono	organic	1	0	0	1	1	0	0	1	0	0	4	4	15	3.75
203-680-9	109-55-7	mono	organic	4	0	0	1	1	0	0	1	0	0	4	7	26	3.71429
203-685-6	109-59-1	mono	organic	1	0	0	4	3	0	0	1	0	0	4	9	11	1.22222
203-686-1	109-60-4	mono	organic	1	0	0	1	2	0	0	1	0	0	4	5	7	1.4
203-687-7	109-61-5	mono	organic	3	0	0	3	5	0	0	1	0	0	4	12	22	1.83333
203-689-8	109-63-7	mono	organic	3	0	0	6	6	0	0	0	1	0	4	16	37	2.3125
203-692-4	109-66-0	mono	petroleum product	2	0	0	4	4	0	0	1	0	0	4	11	17	1.54545
203-694-5	109-67-1	mono	organic	1	0	0	1	0	0	0	0	0	0	2	2	10	5
203-696-6	109-69-3	mono	organic	2	0	0	4	6	0	0	3	0	0	4	15	25	1.66667
203-697-1	109-70-6	mono	organic	1	0	0	2	1	0	0	0	0	0	3	4	9	2.25
203-698-7	109-72-8	mono	organometallic	2	0	0	2	2	0	0	0	0	0	3	6	54	9
203-699-2	109-73-9	mono	organic	6	0	0	6	7	0	0	4	0	0	4	23	58	2.52174
203-700-6	109-74-0	mono	organic	1	0	0	1	1	0	0	0	0	0	3	3	5	1.66667
203-701-1	109-75-1	mono	organic	0	0	0	0	1	0	0	0	0	0	1	1	1	1
203-702-7	109-76-2	mono	organic	1	0	0	2	2	0	0	0	0	0	3	5	15	3
203-704-8	109-78-4	mono	organic	1	0	0	1	1	0	0	0	0	0	3	3	10	3.33333
203-710-0	109-83-1	mono	organic	1	0	0	1	2	0	0	2	0	0	4	6	15	2.5
203-713-7	109-86-4	mono	organic	3	0	0	7	6	0	1	2	0	1	6	20	24	1.2
203-714-2	109-87-5	mono	organic	3	0	0	3	3	0	0	0	0	0	3	9	11	1.22222
203-716-3	109-89-7	mono	organic	4	0	0	10	6	0	0	1	0	0	4	21	33	1.57143
203-718-4	109-92-2	mono	organic	1	0	0	2	1	0	0	1	0	0	4	5	17	3.4
203-726-8	109-99-9	mono	organic	1	0	0	2	4	0	0	0	0	0	3	7	12	1.71429
203-727-3	110-00-9	mono	organic	0	0	0	0	1	0	0	0	0	0	1	1	1	1
203-728-9	110-01-0	mono	organic	1	0	0	1	2	0	0	0	0	0	3	4	13	3.25
203-729-4	110-02-1	mono	organic	1	0	0	2	3	0	0	0	0	0	3	6	10	1.66667
203-731-5	110-03-2	mono	organic	1	0	0	1	1	0	0	0	0	0	3	3	6	2
203-733-6	110-05-4	mono	organic	1	0	0	2	3	0	0	0	0	0	3	6	21	3.5
203-737-8	110-12-3	mono	organic	1	0	0	1	2	0	0	0	0	0	3	4	13	3.25
203-740-4	110-15-6	mono	organic	1	0	0	3	1	0	0	0	0	0	3	5	22	4.4
203-742-5	110-16-7	mono	organic	4	0	0	5	1	0	0	1	0	0	4	11	28	2.54545
203-743-0	110-17-8	mono	organic	2	0	0	3	2	0	0	0	1	0	4	8	10	1.25
203-745-1	110-19-0	mono	organic	5	0	0	7	4	0	0	4	0	0	4	20	39	1.95
203-751-4	110-27-0	mono	organic	2	0	0	4	3	0	0	0	0	0	3	9	14	1.55556
203-756-1	110-31-6	UVCB	organic	1	0	0	3	3	0	0	0	0	0	3	7	21	3
203-757-7	110-33-8	mono	organic	3	0	0	2	2	0	0	0	0	0	3	7	12	1.71429
203-765-0	110-41-8	mono	organic	1	0	0	1	1	0	0	0	0	0	3	3	11	3.66667
203-766-6	110-42-9	mono	organic	2	0	0	2	4	0	0	0	0	0	3	8	19	2.375
203-767-1	110-43-0	mono	organic	1	0	0	1	1	0	0	0	0	0	3	3	7	2.33333
203-768-7	110-44-1	mono	organic	2	0	0	3	1	0	0	0	0	0	3	6	20	3.33333
203-776-0	110-53-2	mono	organic	1	0	0	1	0	0	0	0	0	0	2	2	5	2.5
203-777-6	110-54-3	mono	petroleum product	18	0	0	16	18	0	0	16	0	0	4	68	72	1.05882
203-781-8	110-59-8	mono	organic	0	0	0	1	0	0	0	0	0	0	1	1	1	1
203-782-3	110-60-1	mono	organic	2	0	0	4	2	0	0	0	0	0	3	8	8	1
203-783-9	110-61-2	mono	organic	0	0	0	0	1	0	0	0	0	0	1	1	1	1
203-784-4	110-62-3	mono	organic	3	0	0	5	4	0	0	2	0	0	4	14	34	2.42857
203-786-5	110-63-4	mono	organic	2	0	0	5	6	0	0	1	0	0	4	14	27	1.92857
203-788-6	110-65-6	mono	organic	2	0	0	3	3	0	0	4	0	0	4	12	23	1.91667
203-794-9	110-71-4	mono	organic	1	0	0	2	3	0	0	0	0	0	3	6	10	1.66667
203-797-5	110-73-6	mono	organic	1	0	0	1	2	0	0	0	0	0	3	4	18	4.5
203-801-5	110-76-9	mono	organic	1	0	0	2	2	0	0	0	0	0	3	5	11	2.2
203-802-0	110-77-0	mono	organic	1	0	0	1	0	0	0	0	0	0	2	2	3	1.5
203-804-1	110-80-5	mono	organic	2	0	0	5	3	0	0	0	0	0	3	10	11	1.1
203-806-2	110-82-7	mono	organic	6	0	0	4	10	0	0	2	0	0	4	22	31	1.40909
203-807-8	110-83-8	mono	organic	1	0	0	2	1	0	0	0	0	0	3	4	15	3.75
203-808-3	110-85-0	mono	organic	1	0	0	2	1	0	0	2	0	0	4	6	9	1.5
203-809-9	110-86-1	mono	organic	1	0	0	1	2	0	0	1	0	0	4	5	10	2
203-810-4	110-87-2	mono	organic	1	0	0	1	1	0	0	0	0	0	3	3	4	1.33333
203-812-5	110-88-3	mono	organic	2	0	0	2	3	0	0	0	0	0	3	7	13	1.85714
203-813-0	110-89-4	mono	organic	2	0	0	6	2	1	0	0	0	0	4	11	28	2.54545
203-815-1	110-91-8	mono	organic	2	1	0	3	3	1	0	1	0	0	6	11	20	1.81818
203-816-7	110-93-0	mono	organic	1	0	0	2	2	0	0	0	0	0	3	5	10	2
203-818-8	110-95-2	mono	organic	1	0	0	4	2	0	0	0	0	0	3	7	23	3.28571
203-820-9	110-97-4	mono	organic	2	0	0	2	2	0	0	1	0	0	4	7	19	2.71429
203-825-6	111-01-3	mono	organic	1	0	0	1	1	0	0	0	0	0	3	3	3	1
203-828-2	111-05-7	mono	organic	1	0	0	1	0	0	0	0	0	0	2	2	8	4
203-835-0	111-11-5	mono	organic	1	0	0	3	4	0	0	0	0	0	3	8	14	1.75
203-838-7	111-14-8	mono	organic	1	0	0	1	1	0	0	1	0	0	4	4	6	1.5
203-841-3	111-17-1	mono	organic	1	0	0	1	1	0	0	0	0	0	3	3	16	5.33333
203-842-9	111-18-2	mono	organic	1	0	0	2	2	0	0	0	0	0	3	5	22	4.4
203-845-5	111-20-6	mono	organic	1	0	0	2	2	0	0	0	0	0	3	5	7	1.4
203-846-0	111-21-7	mono	organic	1	0	0	1	1	0	0	0	0	0	3	3	9	3
203-850-2	111-25-1	mono	organic	0	0	0	1	0	0	0	0	0	0	1	1	2	2
203-851-8	111-26-2	mono	organic	4	0	0	1	2	0	0	0	0	0	3	7	28	4
203-852-3	111-27-3	mono	organic	10	0	1	13	15	0	0	3	0	0	5	42	67	1.59524
203-854-4	111-29-5	mono	organic	1	0	0	1	1	0	0	1	0	0	4	4	10	2.5
203-856-5	111-30-8	mono	organic	3	0	0	4	4	0	1	1	0	0	5	13	28	2.15385
203-862-8	111-36-4	mono	organic	5	0	0	3	10	1	0	2	0	0	5	21	37	1.7619
203-865-4	111-40-0	mono	organic	4	0	0	10	12	0	0	6	0	0	4	32	60	1.875
203-867-5	111-41-1	mono	organic	1	0	0	2	2	0	0	2	0	0	4	7	22	3.14286
203-868-0	111-42-2	mono	organic	6	0	0	4	5	0	0	0	0	0	3	15	36	2.4
203-870-1	111-44-4	mono	organic	0	0	0	1	1	0	0	0	0	0	2	2	2	1
203-872-2	111-46-6	mono	organic	6	0	0	5	4	0	0	0	1	0	4	16	24	1.5
203-874-3	111-48-8	mono	organic	1	0	0	1	1	0	0	0	0	0	3	3	8	2.66667
203-875-9	111-49-9	mono	organic	1	0	0	1	2	0	0	0	0	0	3	4	9	2.25
203-881-1	111-55-7	mono	organic	1	0	0	1	3	0	0	0	0	0	3	5	7	1.4
203-883-2	111-57-9	UVCB	organic	1	0	0	3	3	0	0	0	0	0	3	7	20	2.85714
203-891-6	111-64-8	mono	organic	2	0	0	2	4	0	0	1	0	0	4	9	20	2.22222
203-892-1	111-65-9	mono	petroleum product	1	0	0	6	2	0	1	1	0	0	5	11	23	2.09091
203-893-7	111-66-0	mono	organic	25	0	0	28	24	0	0	1	0	0	4	78	112	1.4359
203-896-3	111-69-3	mono	organic	1	0	0	2	2	0	0	0	0	0	3	5	9	1.8
203-897-9	111-70-6	mono	organic	3	0	0	5	4	0	0	0	0	0	3	12	20	1.66667
203-898-4	111-71-7	mono	organic	3	0	0	2	1	0	0	0	0	0	3	6	15	2.5
203-904-5	111-75-1	mono	organic	2	0	0	2	2	0	0	0	0	0	3	6	17	2.83333
203-905-0	111-76-2	mono	organic	7	0	0	11	11	0	1	5	0	1	6	36	70	1.94444
203-906-6	111-77-3	mono	organic	2	0	0	4	5	0	0	1	0	0	4	12	24	2
203-907-1	111-78-4	mono	organic	1	0	0	2	4	0	0	0	0	0	3	7	20	2.85714
203-910-8	111-81-9	mono	organic	1	0	0	1	1	0	0	0	0	0	3	3	12	4
203-911-3	111-82-0	mono	organic	2	0	0	2	3	0	0	0	0	0	3	7	18	2.57143
203-913-4	111-84-2	mono	petroleum product	1	0	0	3	2	0	0	1	0	0	4	7	18	2.57143
203-915-5	111-85-3	mono	organic	2	0	0	3	4	0	0	0	0	0	3	9	23	2.55556
203-916-0	111-86-4	mono	organic	5	0	0	2	6	1	0	9	0	0	5	23	49	2.13043
203-917-6	111-87-5	mono	organic	6	0	1	6	8	0	0	12	0	0	5	33	49	1.48485
203-918-1	111-88-6	mono	organic	2	0	0	5	2	0	0	0	0	0	3	9	25	2.77778
203-919-7	111-90-0	mono	organic	2	0	0	5	12	0	0	1	0	0	4	20	26	1.3
203-920-2	111-91-1	mono	organic	1	0	0	3	4	0	0	0	0	0	3	8	16	2
203-921-8	111-92-2	mono	organic	4	0	0	3	1	0	0	1	0	0	4	9	36	4
203-924-4	111-96-6	mono	organic	2	0	0	3	2	0	0	0	0	0	3	7	15	2.14286
203-928-6	112-02-7	mono	organic	2	0	0	2	3	0	0	0	0	0	3	7	24	3.42857
203-929-1	112-03-8	mono	organic	1	0	0	2	4	0	0	0	0	0	3	7	18	2.57143
203-931-2	112-05-0	mono	organic	2	0	0	4	3	0	0	2	0	0	4	11	22	2
203-933-3	112-07-2	mono	organic	2	0	0	5	3	0	1	1	0	2	6	14	31	2.21429
203-935-4	112-11-8	tie	organic	1	0	0	3	1	0	0	0	0	0	3	5	7	1.4
203-938-0	112-13-0	mono	organic	0	0	0	0	1	0	0	0	0	0	1	1	1	1
203-940-1	112-15-2	mono	organic	5	0	0	6	5	0	0	0	0	0	3	16	24	1.5
203-941-7	112-16-3	mono	organic	5	0	0	7	10	0	0	3	0	0	4	25	43	1.72
203-943-8	112-18-5	mono	organic	2	0	0	2	2	0	0	0	0	0	3	6	40	6.66667
203-951-1	112-25-4	mono	organic	1	0	0	4	4	0	0	1	0	0	4	10	27	2.7
203-953-2	112-27-6	mono	organic	1	0	0	5	3	0	0	1	0	0	4	10	12	1.2
203-955-3	112-29-8	mono	organic	0	0	0	0	1	0	0	0	0	0	1	1	1	1
203-956-9	112-30-1	mono	organic	1	0	0	6	6	0	0	3	0	0	4	16	29	1.8125
203-957-4	112-31-2	mono	organic	1	0	0	1	1	0	0	0	0	0	3	3	14	4.66667
203-960-0	112-33-4	mono	organic	1	0	0	1	1	0	0	0	0	0	3	3	6	2
203-961-6	112-34-5	mono	organic	5	0	0	7	8	0	0	4	0	0	4	24	38	1.58333
203-962-1	112-35-6	mono	organic	3	0	0	3	3	0	0	0	0	0	3	9	16	1.77778
203-963-7	112-36-7	mono	organic	0	0	0	2	1	0	0	0	0	0	2	3	3	1
203-965-8	112-38-9	mono	organic	2	0	0	3	1	0	0	0	0	0	3	6	21	3.5
203-966-3	112-39-0	mono	organic	2	0	0	3	1	0	0	0	0	0	3	6	18	3
203-967-9	112-40-3	mono	petroleum product	5	0	0	19	8	0	0	0	0	0	3	32	82	2.5625
203-968-4	112-41-4	mono	organic	25	0	0	28	24	0	0	1	0	0	4	78	112	1.4359
203-970-5	112-42-5	mono	organic	0	0	0	3	2	0	0	1	0	0	3	6	7	1.16667
203-972-6	112-44-7	mono	organic	2	0	0	1	1	0	0	1	0	0	4	5	20	4
203-973-1	112-45-8	mono	organic	6	0	0	3	3	0	0	0	0	0	3	12	28	2.33333
203-977-3	112-49-2	mono	organic	1	0	0	2	2	0	0	0	0	0	3	5	12	2.4
203-978-9	112-50-5	mono	organic	2	0	0	2	3	0	0	0	0	0	3	7	16	2.28571
203-982-0	112-53-8	mono	organic	4	0	0	8	4	0	0	4	0	1	5	21	41	1.95238
203-983-6	112-54-9	mono	organic	2	0	0	1	1	0	0	0	0	0	3	4	15	3.75
203-984-1	112-55-0	mono	organic	4	0	0	2	2	0	0	0	0	0	3	8	16	2
203-988-3	112-59-4	mono	organic	2	0	0	3	1	0	0	0	0	0	3	6	19	3.16667
203-989-9	112-60-7	mono	organic	1	0	0	2	2	0	0	0	0	0	3	5	5	1
203-990-4	112-61-8	mono	organic	1	0	0	2	0	0	0	0	0	0	2	3	8	2.66667
203-996-7	112-67-4	mono	organic	2	0	0	2	5	0	0	1	0	0	4	10	18	1.8
203-997-2	112-69-6	mono	organic	8	0	0	8	14	0	0	0	0	0	3	30	125	4.16667
204-000-3	112-72-1	mono	organic	2	0	0	7	5	0	0	3	0	0	4	17	26	1.52941
204-001-9	112-73-2	mono	organic	1	0	0	1	2	0	0	0	0	0	3	4	8	2
204-002-4	112-75-4	mono	organic	10	0	0	10	16	0	0	0	0	0	3	36	149	4.13889
204-004-5	112-76-5	mono	organic	2	0	0	2	5	0	0	1	0	0	4	10	18	1.8
204-009-2	112-84-5	mono	organic	2	0	0	4	2	0	0	0	0	0	3	8	8	1
204-010-8	112-85-6	mono	organic	4	0	0	4	9	0	0	0	0	0	3	17	23	1.35294
204-012-9	112-88-9	mono	organic	50	0	0	56	48	0	0	2	0	0	4	156	224	1.4359
204-016-0	112-91-4	mono	organic	0	0	0	1	0	0	0	0	0	0	1	1	1	1
204-017-6	112-92-5	mono	organic	1	0	0	3	2	0	0	2	0	0	4	8	24	3
204-018-1	112-95-8	mono	organic	6	0	0	11	2	0	0	0	0	0	3	19	33	1.73684
204-062-1	115-07-1	mono	organic	1	0	0	2	2	0	0	0	0	0	3	5	6	1.2
204-065-8	115-10-6	mono	organic	1	0	0	2	2	0	0	0	0	0	3	5	7	1.4
204-066-3	115-11-7	mono	organic	1	0	0	1	2	0	0	0	0	0	3	4	4	1
204-068-4	115-18-4	mono	tie	1	0	0	1	1	0	0	0	0	0	3	3	5	1.66667
204-070-5	115-19-5	mono	organic	1	0	0	2	1	0	0	0	0	0	3	4	11	2.75
204-072-6	115-21-9	mono	organic	1	0	0	2	1	0	0	0	0	0	3	4	9	2.25
204-077-3	115-27-5	mono	organic	2	0	0	2	4	0	0	0	0	0	3	8	10	1.25
204-092-5	115-46-8	mono	organic	0	0	0	0	1	0	0	0	0	0	1	1	3	3
204-101-2	115-70-8	mono	organic	1	0	0	2	1	0	0	0	0	0	3	4	19	4.75
204-104-9	115-77-5	mono	organic	2	0	0	3	3	0	0	1	0	0	4	9	13	1.44444
204-111-7	115-84-4	mono	organic	1	0	0	1	1	0	0	0	0	0	3	3	12	4
204-112-2	115-86-6	mono	organic	8	0	0	4	14	1	1	2	0	0	6	30	40	1.33333
204-116-4	115-95-7	mono	organic	1	0	0	1	2	0	0	0	0	0	3	4	12	3
204-118-5	115-96-8	mono	organic	1	0	0	1	0	0	0	0	0	0	2	2	3	1.5
204-125-3	116-11-0	mono	petroleum product	1	0	0	1	1	0	0	0	0	0	3	3	6	2
204-126-9	116-14-3	mono	organic	1	0	0	0	1	0	0	0	0	0	2	2	2	1
204-127-4	116-15-4	mono	organic	1	0	0	1	1	0	0	0	0	0	3	3	3	1
204-137-9	116-37-0	mono	organic	1	0	0	2	1	0	0	0	0	0	3	4	17	4.25
204-145-2	116-53-0	mono	organic	0	0	0	0	1	0	0	0	0	0	1	1	1	1
204-155-7	116-75-6	mono	organic	2	0	0	3	5	0	0	0	0	0	3	10	13	1.3
204-171-4	117-08-8	mono	organic	3	0	0	4	3	0	0	2	0	0	4	12	27	2.25
204-179-8	117-21-5	mono	organic	1	0	0	1	1	0	0	0	0	0	3	3	15	5
204-200-0	117-61-3	mono	organic	3	0	0	4	3	0	0	0	0	0	3	10	10	1
204-211-0	117-81-7	mono	organic	8	2	0	32	26	0	0	4	0	0	5	72	164	2.27778
204-251-9	118-45-6	mono	organic	1	0	0	1	1	0	0	0	0	0	3	3	14	4.66667
204-255-0	118-48-9	mono	organic	1	0	0	1	1	0	0	0	0	0	3	3	16	5.33333
204-260-8	118-56-9	mono	organic	1	0	0	1	3	0	0	0	0	0	3	5	10	2
204-262-9	118-58-1	mono	organic	1	0	0	1	1	0	0	0	0	0	3	3	10	3.33333
204-263-4	118-60-5	mono	organic	1	0	0	1	3	0	0	0	0	0	3	5	11	2.2
204-269-7	118-69-4	mono	organic	1	0	0	2	1	0	0	0	0	0	3	4	8	2
204-274-4	118-75-2	mono	organic	1	0	0	1	1	0	0	0	0	0	3	3	7	2.33333
204-278-6	118-79-6	mono	organic	1	0	0	4	5	0	0	0	0	0	3	10	31	3.1
204-279-1	118-82-1	mono	organic	2	0	0	3	2	0	0	0	0	0	3	7	22	3.14286
204-280-7	118-83-2	mono	organic	0	0	0	0	1	0	0	0	0	0	1	1	5	5
204-282-8	118-88-7	mono	organic	1	0	0	1	1	0	0	0	0	0	3	3	3	1
204-287-5	118-92-3	mono	organic	1	0	0	1	1	0	0	0	0	0	3	3	5	1.66667
204-289-6	118-96-7	mono	organic	4	0	1	2	2	1	0	0	0	0	5	10	16	1.6
204-303-0	119-17-5	mono	organic	1	0	0	1	1	0	0	0	0	0	3	3	15	5
204-317-7	119-36-8	mono	organic	1	1	0	3	3	0	0	1	0	0	5	9	25	2.77778
204-327-1	119-47-1	mono	organic	1	0	0	2	2	0	0	0	0	0	3	5	11	2.2
204-331-3	119-53-9	mono	organic	0	0	0	2	0	0	0	1	0	0	2	3	3	1
204-336-0	119-60-8	mono	organic	0	0	0	2	1	0	0	0	0	0	2	3	3	1
204-337-6	119-61-9	mono	organic	2	0	0	9	11	0	0	0	0	0	3	22	45	2.04545
204-340-2	119-64-2	mono	organic	1	0	0	4	2	0	0	0	0	0	3	7	24	3.42857
204-341-8	119-65-3	mono	organic	1	0	0	1	1	0	0	0	0	0	3	3	3	1
204-344-4	119-70-0	mono	organic	1	0	0	1	0	0	0	0	0	0	2	2	2	1
204-352-8	119-80-2	mono	organic	1	0	0	1	1	0	0	0	0	0	3	3	9	3
204-363-8	120-00-3	mono	organic	1	0	0	2	0	0	0	0	0	0	2	3	3	1
204-371-1	120-12-7	mono	organic	4	0	0	6	3	0	0	0	0	0	3	13	27	2.07692
204-375-3	120-18-3	mono	organic	3	0	0	4	2	0	0	2	0	0	4	11	33	3
204-388-4	120-35-4	mono	organic	0	0	0	0	1	0	0	0	0	0	1	1	2	2
204-393-1	120-40-1	mono	organic	3	0	0	3	3	0	0	0	0	0	3	9	29	3.22222
204-399-4	120-47-8	mono	organic	2	0	0	1	1	0	0	0	0	0	3	4	13	3.25
204-402-9	120-51-4	mono	organic	1	0	0	2	1	0	0	0	0	0	3	4	17	4.25
204-407-6	120-55-8	mono	organic	1	0	0	1	2	0	0	0	0	0	3	4	17	4.25
204-409-7	120-57-0	mono	organic	1	0	0	1	1	0	0	0	0	0	3	3	14	4.66667
204-411-8	120-61-6	mono	organic	3	0	0	3	2	0	0	1	0	0	4	9	26	2.88889
204-419-1	120-71-8	mono	organic	0	0	0	0	2	0	0	0	0	0	1	2	7	3.5
204-424-9	120-78-5	mono	organic	2	0	0	2	4	0	0	0	0	0	3	8	14	1.75
204-427-5	120-80-9	mono	organic	5	0	0	4	6	1	0	12	2	0	6	30	37	1.23333
204-428-0	120-82-1	mono	organic	4	0	0	10	14	0	0	0	0	0	3	28	49	1.75
204-429-6	120-83-2	mono	organic	4	0	0	9	0	0	0	0	1	0	3	14	40	2.85714
204-435-9	120-92-3	mono	organic	5	0	0	3	3	0	0	3	0	0	4	14	20	1.42857
204-436-4	120-93-4	mono	organic	2	0	0	3	4	0	0	0	0	0	3	9	15	1.66667
204-445-3	121-03-9	mono	organic	1	0	0	2	3	0	0	0	0	0	3	6	8	1.33333
204-451-6	121-17-5	mono	organic	0	0	0	1	0	0	0	0	0	0	1	1	7	7
204-463-1	121-30-2	mono	organic	0	0	0	1	1	0	0	0	0	0	2	2	2	1
204-464-7	121-32-4	mono	organic	1	0	0	3	3	0	0	0	0	0	3	7	15	2.14286
204-465-2	121-33-5	mono	organic	4	0	0	4	4	0	0	5	0	0	4	17	25	1.47059
204-468-9	121-43-7	mono	organic	52	16	0	62	56	6	8	0	6	2	8	208	378	1.81731
204-469-4	121-44-8	mono	organic	4	0	0	7	9	0	0	3	0	0	4	23	53	2.30435
204-473-6	121-47-1	mono	organic	1	0	0	1	0	0	0	0	0	0	2	2	6	3
204-482-5	121-57-3	mono	organic	1	0	0	1	1	0	0	0	0	0	3	3	9	3
204-485-1	121-60-8	mono	organic	3	0	0	3	4	0	0	0	0	0	3	10	11	1.1
204-493-5	121-69-7	mono	organic	4	0	0	6	9	0	0	0	0	0	3	19	21	1.10526
204-500-1	121-82-4	mono	organic	1	0	0	2	2	0	0	0	0	0	3	5	6	1.2
204-501-7	121-86-8	mono	organic	1	0	0	4	2	0	0	2	0	0	4	9	15	1.66667
204-506-4	121-91-5	mono	organic	4	0	0	6	4	0	0	0	0	0	3	14	34	2.42857
204-514-8	122-00-9	mono	organic	2	0	0	2	2	0	0	0	0	0	3	6	10	1.66667
204-515-3	122-01-0	mono	organic	1	0	0	2	2	0	0	0	0	0	3	5	17	3.4
204-516-9	122-03-2	mono	organic	0	0	0	0	1	0	0	0	0	0	1	1	1	1
204-528-4	122-20-3	mono	organic	2	0	0	2	3	0	0	0	0	0	3	7	20	2.85714
204-534-7	122-32-7	UVCB	organic	1	0	0	2	2	0	0	0	0	0	3	5	10	2
204-539-4	122-39-4	mono	organic	1	0	0	2	0	0	0	0	0	0	2	3	9	3
204-550-4	122-51-0	mono	organic	0	0	0	3	2	0	0	1	0	0	3	6	7	1.16667
204-552-5	122-52-1	mono	organic	1	0	0	2	2	0	0	0	0	0	3	5	5	1
204-555-1	122-57-6	mono	organic	2	0	0	2	3	0	0	0	0	0	3	7	9	1.28571
204-557-2	122-60-1	mono	organic	0	0	0	0	2	0	0	0	0	0	1	2	4	2
204-558-8	122-62-3	mono	organic	2	0	0	2	2	0	0	0	0	0	3	6	9	1.5
204-559-3	122-63-4	mono	organic	1	0	0	4	4	0	0	0	0	0	3	9	9	1
204-589-7	122-99-6	mono	organic	2	0	0	5	17	0	0	3	0	0	4	27	72	2.66667
204-594-4	123-04-6	mono	organic	1	0	0	3	1	0	0	0	0	0	3	5	19	3.8
204-596-5	123-05-7	mono	organic	1	0	0	1	1	0	0	0	0	0	3	3	10	3.33333
204-602-6	123-11-5	mono	organic	1	0	0	1	1	0	0	0	0	0	3	3	10	3.33333
204-605-2	123-15-9	mono	organic	1	0	0	1	4	0	0	0	0	0	3	6	8	1.33333
204-606-8	123-17-1	mono	organic	1	0	0	1	1	0	0	0	0	0	3	3	15	5
204-613-6	123-26-2	mono	organic	1	0	0	1	1	0	0	0	0	0	3	3	6	2
204-614-1	123-28-4	mono	organic	2	0	0	2	2	0	0	0	0	0	3	6	17	2.83333
204-616-2	123-30-8	mono	organic	1	0	0	3	4	0	0	0	0	0	3	8	19	2.375
204-617-8	123-31-9	mono	organic	3	0	0	5	3	0	0	1	0	0	4	12	42	3.5
204-623-0	123-38-6	mono	organic	2	0	0	1	2	0	0	2	0	0	4	7	27	3.85714
204-624-6	123-39-7	mono	organic	1	0	0	1	1	0	0	1	0	0	4	4	9	2.25
204-625-1	123-41-1	mono	organic	1	0	0	2	2	0	0	0	0	0	3	5	18	3.6
204-626-7	123-42-2	mono	organic	5	0	0	5	3	0	0	3	0	0	4	16	34	2.125
204-633-5	123-51-3	mono	organic	1	0	0	1	1	0	0	0	0	0	3	3	18	6
204-634-0	123-54-6	mono	organic	5	0	0	14	15	0	0	1	0	0	4	35	61	1.74286
204-635-6	123-56-8	mono	organic	0	0	0	1	0	0	0	0	0	0	1	1	1	1
204-638-2	123-62-6	mono	organic	2	0	0	2	4	0	0	0	0	0	3	8	20	2.5
204-639-8	123-63-7	mono	organic	0	0	0	1	1	0	0	0	0	0	2	2	2	1
204-642-4	123-68-2	mono	organic	1	0	0	1	1	0	0	0	0	0	3	3	23	7.66667
204-646-6	123-72-8	mono	organic	4	0	0	2	5	1	0	6	0	0	5	18	32	1.77778
204-648-7	123-75-1	mono	organic	1	0	0	1	2	0	0	0	0	0	3	4	8	2
204-650-8	123-77-3	mono	organic	1	0	0	2	1	0	0	0	0	0	3	4	20	5
204-658-1	123-86-4	mono	organic	7	0	0	9	8	0	0	5	0	0	4	29	55	1.89655
204-661-8	123-91-1	mono	organic	2	0	0	3	3	0	0	1	0	0	4	9	14	1.55556
204-662-3	123-92-2	mono	organic	1	0	0	2	2	0	0	0	0	0	3	5	15	3
204-667-0	123-96-6	mono	organic	1	0	0	1	0	0	0	0	0	0	2	2	6	3
204-669-1	123-99-9	mono	organic	3	0	0	2	2	0	0	0	0	0	3	7	20	2.85714
204-673-3	124-04-9	mono	organic	3	0	0	4	8	0	0	4	0	0	4	19	29	1.52632
204-677-5	124-07-2	mono	organic	1	0	0	5	6	0	0	0	0	0	3	12	26	2.16667
204-679-6	124-09-4	mono	organic	4	0	0	5	4	0	0	1	0	0	4	14	35	2.5
204-680-1	124-10-7	mono	organic	1	0	0	1	2	0	0	0	0	0	3	4	11	2.75
204-682-2	124-12-9	mono	organic	0	0	0	0	1	0	0	0	0	0	1	1	3	3
204-683-8	124-13-0	mono	organic	3	0	0	2	1	0	0	0	0	0	3	6	16	2.66667
204-685-9	124-17-4	mono	organic	3	0	0	2	2	0	0	0	0	0	3	7	13	1.85714
204-686-4	124-18-5	mono	petroleum product	5	0	0	19	8	0	0	0	0	0	3	32	82	2.5625
204-688-5	124-19-6	mono	organic	1	0	0	1	1	0	0	0	0	0	3	3	13	4.33333
204-690-6	124-22-1	mono	organic	11	0	0	12	11	0	0	1	0	0	4	35	135	3.85714
204-693-2	124-26-5	mono	organic	1	0	0	3	2	0	0	0	0	0	3	6	14	2.33333
204-694-8	124-28-7	mono	organic	8	0	0	8	14	0	0	0	0	0	3	30	125	4.16667
204-695-3	124-30-1	mono	organic	10	0	0	11	10	0	0	0	0	0	3	31	128	4.12903
204-697-4	124-40-3	mono	organic	5	0	0	8	8	0	0	3	0	0	4	24	42	1.75
204-699-5	124-41-4	mono	organic	4	0	0	6	8	0	1	2	0	0	5	21	60	2.85714
204-706-1	124-63-0	mono	organic	2	0	0	2	1	0	0	0	0	0	3	5	6	1.2
204-707-7	124-64-1	mono	organic	3	0	0	9	3	0	1	0	0	0	4	16	34	2.125
204-709-8	124-68-5	mono	organic	1	0	0	3	3	0	0	0	0	0	3	7	23	3.28571
204-710-3	124-70-9	mono	organic	1	0	0	1	1	0	0	0	0	0	3	3	6	2
204-727-6	125-12-2	mono	organic	2	0	0	2	1	0	0	0	0	0	3	5	10	2
204-771-6	126-13-6	UVCB	organic	1	0	0	2	1	0	0	0	0	0	3	4	12	3
204-781-0	126-30-7	mono	organic	1	0	0	2	2	0	0	0	0	0	3	5	8	1.6
204-783-1	126-33-0	mono	organic	2	0	0	2	2	0	0	0	0	0	3	6	13	2.16667
204-793-6	126-57-8	mono	organic	0	0	0	0	1	0	0	0	0	0	1	1	1	1
204-794-1	126-58-9	mono	organic	2	0	0	3	3	0	0	1	0	0	4	9	13	1.44444
204-798-3	126-71-6	mono	organic	1	0	0	1	2	0	0	0	0	0	3	4	6	1.5
204-800-2	126-73-8	mono	organic	7	0	0	13	17	0	0	5	0	0	4	42	101	2.40476
204-809-1	126-86-3	multi	organic	1	0	0	2	2	0	0	0	0	0	3	5	11	2.2
204-812-8	126-92-1	mono	organic	1	0	0	2	3	0	0	0	0	0	3	6	16	2.66667
204-814-9	126-96-5	mono	no info	5	0	0	7	7	0	0	0	0	0	3	19	24	1.26316
204-815-4	126-97-6	mono	organic	2	0	0	3	1	0	0	0	0	0	3	6	15	2.5
204-817-5	126-98-7	mono	organic	1	0	0	2	2	0	0	0	0	0	3	5	18	3.6
204-818-0	126-99-8	mono	organic	1	0	0	2	1	0	0	0	0	0	3	4	11	2.75
204-820-1	127-06-0	mono	organic	2	0	0	3	4	0	0	0	0	0	3	9	21	2.33333
204-822-2	127-08-2	mono	organic	2	0	0	3	3	0	0	1	0	0	4	9	20	2.22222
204-823-8	127-09-3	mono	organic	2	0	0	4	2	0	0	1	0	0	4	9	18	2
204-825-9	127-18-4	mono	organic	6	0	0	11	13	1	0	4	0	0	5	35	46	1.31429
204-826-4	127-19-5	mono	organic	1	0	0	2	1	0	0	1	0	0	4	5	16	3.2
204-839-5	127-39-9	mono	organic	1	0	0	1	2	0	0	0	0	0	3	4	26	6.5
204-844-2	127-47-9	mono	organic	1	0	0	1	2	0	0	0	0	0	3	4	15	3.75
204-847-9	127-52-6	mono	organic	2	0	0	1	1	0	0	0	0	0	3	4	12	3
204-853-1	127-63-9	mono	organic	2	0	0	1	0	0	0	0	0	0	2	3	6	2
204-857-3	127-68-4	mono	organic	6	0	0	6	10	0	0	0	0	0	3	22	56	2.54545
204-873-0	127-95-7	mono	organic	2	1	0	2	2	0	0	0	0	0	4	7	14	2
204-874-6	127-96-8	multi	organic	2	0	0	2	2	0	0	0	0	0	3	6	11	1.83333
204-875-1	128-03-0	mono	organic	1	0	0	2	2	0	0	0	0	0	3	5	12	2.4
204-876-7	128-04-1	mono	organic	2	0	0	4	5	0	0	0	0	0	3	11	20	1.81818
204-877-2	128-08-5	mono	organic	0	0	0	1	0	0	0	0	0	0	1	1	4	4
204-879-3	128-13-2	mono	organic	1	0	0	1	1	0	0	0	0	0	3	3	14	4.66667
204-881-4	128-37-0	mono	organic	1	0	0	5	2	0	0	0	0	0	3	8	18	2.25
204-884-0	128-39-2	mono	organic	2	0	0	4	4	0	0	0	0	0	3	10	52	5.2
204-886-1	128-44-9	mono	organic	4	0	0	6	9	0	0	0	1	0	4	20	24	1.2
204-905-3	128-69-8	mono	organic	1	0	0	2	5	0	0	0	1	0	4	9	22	2.44444
204-909-5	128-80-3	mono	organic	1	0	0	2	6	0	0	0	0	0	3	9	9	1
204-927-3	129-00-0	mono	organic	1	0	0	4	0	0	1	0	0	0	3	6	14	2.33333
204-973-4	130-00-7	mono	organic	0	0	0	0	1	0	0	0	0	0	1	1	4	4
204-975-5	130-13-2	mono	organic	1	0	0	1	0	0	0	0	0	0	2	2	2	1
204-984-4	130-26-7	mono	organic	2	0	0	1	3	0	0	0	0	0	3	6	6	1
205-011-6	131-11-3	mono	organic	1	0	0	2	2	0	0	0	0	0	3	5	14	2.8
205-016-3	131-17-9	mono	organic	2	0	0	3	2	0	0	0	0	0	3	7	24	3.42857
205-029-4	131-56-6	mono	organic	0	0	0	2	1	0	0	0	0	0	2	3	5	1.66667
205-031-5	131-57-7	mono	organic	2	0	0	2	2	0	0	0	0	0	3	6	28	4.66667
205-094-9	133-14-2	mono	organic	1	0	0	1	1	0	0	0	0	0	3	3	6	2
205-117-2	133-66-4	mono	organic	1	0	0	2	1	0	0	0	0	0	3	4	11	2.75
205-124-0	133-91-5	mono	organic	4	0	0	3	5	0	0	0	0	0	3	12	12	1
205-126-1	134-03-2	mono	petroleum product	1	0	0	1	0	0	0	0	0	0	2	2	3	1.5
205-182-7	135-19-3	mono	organic	1	0	0	2	2	1	1	0	0	0	5	7	9	1.28571
205-187-4	135-37-5	mono	organic	7	0	0	5	5	0	2	0	0	0	4	19	49	2.57895
205-201-9	135-57-9	mono	organic	3	0	0	3	2	0	0	0	0	0	3	8	13	1.625
205-205-0	135-61-5	mono	organic	1	0	0	1	1	0	0	0	0	0	3	3	5	1.66667
205-206-6	135-62-6	mono	organic	0	0	0	0	1	0	0	0	0	0	1	1	5	5
205-207-1	135-63-7	mono	organic	0	0	0	0	1	0	0	0	0	0	1	1	2	2
205-232-8	136-23-2	mono	organometallic	2	0	0	4	6	0	0	0	0	0	3	12	23	1.91667
205-238-0	136-30-1	mono	organometallic	1	0	0	1	2	0	0	0	0	0	3	4	5	1.25
205-249-0	136-51-6	mono	inorganic	4	0	0	10	8	0	0	0	0	0	3	22	44	2
205-250-6	136-52-7	mono	inorganic	10	3	8	54	25	3	6	5	4	1	10	119	526	4.42017
205-251-1	136-53-8	mono	inorganic	41	0	7	43	34	1	21	16	4	2	9	169	413	2.44379
205-281-5	137-16-6	mono	organic	1	0	0	1	1	0	0	0	0	0	3	3	8	2.66667
205-286-2	137-26-8	mono	organic	1	0	0	5	6	0	0	0	1	0	4	13	29	2.23077
205-288-3	137-30-4	mono	organometallic	3	0	0	3	5	0	0	0	0	0	3	11	26	2.36364
205-289-9	137-32-6	mono	organic	1	0	0	1	1	0	0	0	0	0	3	3	14	4.66667
205-299-3	137-51-9	mono	organic	1	0	0	1	0	0	0	0	0	0	2	2	2	1
205-334-2	138-59-0	mono	organic	1	0	0	1	1	0	0	0	0	0	3	3	5	1.66667
205-355-7	139-13-9	mono	organic	2	0	0	5	6	0	1	1	0	0	5	15	20	1.33333
205-358-3	139-33-3	mono	organic	4	0	0	4	5	0	0	0	0	0	3	13	53	4.07692
205-359-9	139-40-2	mono	organic	1	0	0	1	0	0	0	0	0	0	2	2	6	3
205-362-5	139-42-4	mono	inorganic	1	0	0	1	1	0	0	0	0	0	3	3	8	2.66667
205-381-9	139-89-9	mono	organic	3	0	0	5	6	0	0	0	0	0	3	14	64	4.57143
205-391-3	140-01-2	mono	organic	2	0	0	5	3	0	0	1	0	0	4	11	26	2.36364
205-399-7	140-11-4	mono	organic	1	0	0	1	2	0	0	0	0	0	3	4	10	2.5
205-410-5	140-29-4	mono	organic	1	0	0	1	5	0	0	0	0	0	3	7	9	1.28571
205-411-0	140-31-8	mono	organic	2	0	0	4	5	0	0	2	0	0	4	13	26	2
205-426-2	140-66-9	mono	organic	3	0	0	18	18	1	2	1	1	0	7	44	80	1.81818
205-438-8	140-88-5	mono	organic	7	0	0	10	13	0	0	2	0	0	4	32	111	3.46875
205-439-3	140-89-6	mono	organic	2	1	0	13	25	0	0	0	2	0	5	43	81	1.88372
205-440-9	140-90-9	mono	organic	9	1	0	24	72	0	0	0	5	0	5	111	187	1.68468
205-443-5	140-93-2	mono	organic	3	1	0	12	32	0	0	0	3	0	5	51	84	1.64706
205-448-2	141-02-6	mono	organic	0	0	0	1	1	0	0	0	0	0	2	2	18	9
205-451-9	141-05-9	mono	organic	1	0	0	1	2	0	0	0	0	0	3	4	18	4.5
205-457-1	141-10-6	tie	tie	1	0	0	1	1	0	0	0	0	0	3	3	14	4.66667
205-465-5	141-17-3	mono	organic	2	0	0	1	3	0	0	0	0	0	3	6	30	5
205-466-0	141-18-4	mono	organic	2	0	0	1	1	0	0	0	0	0	3	4	8	2
205-476-5	141-27-5	mono	organic	1	0	0	1	1	0	0	0	0	0	3	3	9	3
205-480-7	141-32-2	mono	organic	9	0	0	10	11	0	0	3	0	0	4	33	103	3.12121
205-483-3	141-43-5	mono	organic	9	0	0	8	20	0	0	1	0	0	4	38	76	2
205-487-5	141-52-6	mono	organic	1	0	0	4	2	0	0	0	1	0	4	8	22	2.75
205-488-0	141-53-7	mono	organic	4	0	0	6	7	0	0	3	0	0	4	20	36	1.8
205-489-6	141-57-1	mono	organic	1	0	0	1	1	0	0	0	0	0	3	3	6	2
205-491-7	141-62-8	mono	organic	1	0	0	1	2	0	0	0	0	0	3	4	11	2.75
205-492-2	141-63-9	mono	organic	1	0	0	1	3	0	0	0	0	0	3	5	10	2
205-498-5	141-75-3	mono	organic	2	0	0	4	6	0	0	0	0	0	3	12	35	2.91667
205-500-4	141-78-6	mono	organic	10	2	0	13	12	1	0	8	0	0	6	46	77	1.67391
205-502-5	141-79-7	mono	organic	1	0	0	1	1	0	0	0	0	0	3	3	10	3.33333
205-509-3	141-91-3	multi	organic	1	0	0	1	2	0	0	1	0	0	4	5	12	2.4
205-516-1	141-97-9	mono	organic	1	0	0	1	1	0	0	0	0	0	3	3	9	3
205-517-7	141-98-0	mono	organic	1	0	0	1	1	0	0	0	0	0	3	3	6	2
205-524-5	142-16-5	mono	organic	1	0	0	5	3	0	0	2	0	0	4	11	41	3.72727
205-526-6	142-18-7	mono	organic	1	0	0	2	1	0	0	0	0	0	3	4	14	3.5
205-527-1	142-19-8	mono	organic	2	0	0	3	2	0	0	0	0	0	3	7	45	6.42857
205-528-7	142-22-3	mono	organic	1	0	0	3	3	0	0	0	0	0	3	7	25	3.57143
205-533-4	142-30-3	mono	organic	0	0	0	1	0	0	0	0	0	0	1	1	1	1
205-535-5	142-31-4	mono	organic	1	0	0	5	3	0	0	0	0	0	3	9	20	2.22222
205-538-1	142-47-2	mono	organic	1	0	0	1	1	0	0	0	0	0	3	3	11	3.66667
205-550-7	142-62-1	mono	organic	1	0	0	3	4	0	0	0	0	0	3	8	16	2
205-553-3	142-71-2	mono	organometallic	15	0	1	32	62	3	11	5	1	1	9	131	620	4.73282
205-554-9	142-72-3	mono	inorganic	2	0	0	2	4	0	0	0	0	0	3	8	15	1.875
205-563-8	142-82-5	mono	petroleum product	1	0	0	5	2	0	1	1	0	0	5	10	22	2.2
205-565-9	142-84-7	mono	organic	1	0	0	2	2	0	0	0	0	0	3	5	14	2.8
205-568-5	142-87-0	mono	organic	2	0	0	7	3	0	0	1	0	0	4	13	26	2
205-569-0	142-88-1	mono	organic	3	0	0	3	3	0	0	0	0	0	3	9	9	1
205-570-6	142-90-5	mono	organic	2	0	0	2	4	0	0	0	0	0	3	8	15	1.875
205-571-1	142-91-6	mono	organic	3	0	0	3	2	0	0	0	0	0	3	8	12	1.5
205-572-7	142-92-7	mono	organic	2	0	0	2	4	0	0	0	0	0	3	8	20	2.5
205-575-3	142-96-1	mono	organic	2	0	0	3	6	0	0	0	0	0	3	11	19	1.72727
205-582-1	143-07-7	mono	organic	1	0	0	5	5	0	0	0	0	0	3	11	26	2.36364
205-583-7	143-08-8	mono	organic	1	0	0	2	3	0	0	1	0	0	4	7	7	1
205-592-6	143-22-6	mono	organic	4	0	0	12	14	0	1	0	0	0	4	31	72	2.32258
205-594-7	143-24-8	mono	organic	2	0	0	3	1	0	0	0	0	0	3	6	20	3.33333
205-597-3	143-28-2	mono	organic	2	0	0	3	3	0	0	0	0	0	3	8	11	1.375
205-598-9	143-29-3	mono	organic	2	0	0	2	2	0	0	0	0	0	3	6	10	1.66667
205-599-4	143-33-9	mono	inorganic	3	3	0	7	7	1	2	3	1	0	8	27	97	3.59259
205-617-0	144-15-0	mono	organic	1	0	0	2	0	0	0	0	0	0	2	3	12	4
205-619-1	144-19-4	mono	organic	2	0	0	2	2	0	0	0	0	0	3	6	14	2.33333
205-633-8	144-55-8	mono	inorganic	2	0	0	8	4	1	0	1	0	0	5	16	23	1.4375
205-634-3	144-62-7	mono	organic	2	1	0	2	2	0	0	1	0	0	5	8	15	1.875
205-642-7	144-83-2	mono	organic	1	0	0	0	0	0	0	0	0	0	1	1	1	1
205-685-1	147-14-8	mono	organometallic	1	0	0	7	11	0	0	4	0	0	4	23	67	2.91304
205-702-2	147-85-3	mono	organic	0	0	1	2	1	0	0	0	0	0	3	4	28	7
205-710-6	148-18-5	mono	organometallic	1	0	0	2	3	0	0	0	0	0	3	6	12	2
205-736-8	149-30-4	mono	organic	6	0	0	12	14	0	0	2	0	0	4	34	56	1.64706
205-739-4	149-44-0	mono	organic	1	0	0	3	2	0	0	0	0	0	3	6	25	4.16667
205-743-6	149-57-5	mono	organic	2	0	0	5	4	0	0	1	0	0	4	12	25	2.08333
205-745-7	149-73-5	mono	organic	1	0	0	1	0	0	0	0	0	0	2	2	4	2
205-746-2	149-74-6	mono	organic	2	0	0	2	2	0	0	0	0	0	3	6	18	3
205-769-8	150-76-5	mono	organic	4	0	0	5	6	0	0	0	0	0	3	15	28	1.86667
205-771-9	150-78-7	mono	organic	2	0	0	1	4	0	0	0	1	0	4	8	18	2.25
205-775-0	150-84-5	mono	organic	1	0	0	1	1	0	0	0	0	0	3	3	12	4
205-788-1	151-21-3	mono	organic	3	0	0	14	11	0	2	3	0	1	6	34	64	1.88235
205-792-3	151-50-8	mono	inorganic	3	3	0	7	7	1	1	3	1	0	8	26	96	3.69231
205-793-9	151-56-4	mono	organic	7	0	0	4	2	0	0	5	0	0	4	18	43	2.38889
205-811-5	152-97-6	mono	organic	0	0	0	1	0	0	0	0	0	0	1	1	1	1
205-840-3	155-04-4	mono	organic	1	0	0	2	4	0	0	0	0	0	3	7	13	1.85714
205-861-8	156-62-7	mono	organic	1	0	0	1	1	0	0	0	0	0	3	3	8	2.66667
205-864-4	156-87-6	mono	organic	1	0	0	1	1	0	0	1	0	0	4	4	18	4.5
205-999-9	280-57-9	mono	organic	1	0	0	1	2	0	0	0	0	0	3	4	11	2.75
206-016-6	287-92-3	mono	organic	5	0	0	8	6	0	0	1	0	0	4	20	25	1.25
206-017-1	288-13-1	mono	organic	1	0	0	1	1	0	0	0	0	0	3	3	9	3
206-019-2	288-32-4	mono	organic	1	0	0	1	1	0	0	0	0	0	3	3	8	2.66667
206-022-9	288-88-0	mono	organic	2	0	0	2	4	0	0	2	0	0	4	10	31	3.1
206-033-9	294-62-2	mono	organic	1	0	0	3	1	0	0	0	0	0	3	5	8	1.6
206-055-9	298-06-6	mono	organic	1	0	0	1	0	0	0	0	0	0	2	2	7	3.5
206-056-4	298-07-7	mono	organic	2	0	0	2	5	0	0	0	0	0	3	9	17	1.88889
206-058-5	298-12-4	mono	organic	1	0	0	2	2	0	0	0	0	0	3	5	16	3.2
206-059-0	298-14-6	mono	inorganic	0	0	0	2	2	0	0	0	0	0	2	4	9	2.25
206-074-2	299-27-4	mono	no info	1	0	0	1	1	0	0	0	0	0	3	3	6	2
206-076-3	299-29-6	mono	organic	1	0	0	1	1	0	0	0	0	0	3	3	12	4
206-077-9	299-35-4	mono	petroleum product	0	0	0	1	0	0	0	0	0	0	1	1	3	3
206-104-4	301-04-2	mono	organometallic	0	0	0	1	0	0	0	0	0	0	1	1	1	1
206-108-6	301-10-0	mono	no info	1	0	0	2	1	0	0	0	0	0	3	4	7	1.75
206-114-9	302-01-2	mono	inorganic	8	0	0	5	8	1	0	5	0	0	5	27	49	1.81481
206-156-8	304-59-6	mono	organic	5	0	0	8	4	0	0	0	0	0	3	17	26	1.52941
206-190-3	306-83-2	mono	organic	1	0	0	1	1	0	0	0	0	0	3	3	5	1.66667
206-200-6	307-35-7	mono	organic	0	0	0	1	0	0	0	0	0	0	1	1	2	2
206-278-1	320-60-5	mono	organic	0	0	0	1	0	0	0	0	0	0	1	1	2	2
206-337-1	328-84-7	mono	organic	0	0	0	1	1	0	0	0	0	0	2	2	2	1
206-341-3	329-01-1	mono	organic	1	0	0	2	2	0	0	0	0	0	3	5	15	3
206-354-4	330-54-1	mono	organic	2	0	0	4	2	0	0	0	1	0	4	9	27	3
206-370-1	333-20-0	mono	inorganic	2	1	0	4	10	0	0	0	1	0	5	18	37	2.05556
206-420-2	338-83-0	mono	no info	2	0	0	2	3	0	0	0	0	0	3	7	9	1.28571
206-441-7	342-25-6	mono	organic	1	0	0	1	1	0	0	0	0	0	3	3	6	2
206-462-1	345-78-8	mono	organic	1	0	0	1	1	0	0	0	0	0	3	3	8	2.66667
206-466-3	345-92-6	mono	organic	6	0	0	7	6	0	0	0	0	0	3	19	33	1.73684
206-479-4	348-57-2	mono	organic	1	0	0	1	0	0	0	0	0	0	2	2	5	2.5
206-502-8	350-46-9	mono	organic	0	0	0	2	0	0	0	0	0	0	1	2	2	1
206-526-9	352-93-2	mono	organic	2	0	0	2	1	0	0	0	0	0	3	5	18	3.6
206-532-1	353-42-4	mono	inorganic	4	0	0	5	4	0	0	0	1	0	4	14	41	2.92857
206-557-8	354-33-6	mono	organic	6	0	0	8	8	0	0	0	0	0	3	22	42	1.90909
206-559-9	354-38-1	mono	organic	1	0	0	1	1	0	0	0	0	0	3	3	3	1
206-696-4	367-51-1	mono	organic	2	0	0	2	1	0	0	0	0	0	3	5	14	2.8
206-735-5	371-40-4	mono	organic	0	0	0	2	4	0	0	0	0	0	2	6	6	1
206-736-0	371-41-5	mono	organic	2	0	0	0	0	0	0	1	0	0	2	3	3	1
206-743-9	372-09-8	mono	organic	1	0	0	1	1	0	0	0	0	0	3	3	10	3.33333
206-750-7	372-31-6	mono	organic	1	0	0	2	0	0	0	0	0	0	2	3	3	1
206-761-7	373-02-4	mono	inorganic	37	9	14	76	78	13	26	32	8	2	10	295	1006	3.41017
206-764-3	373-44-4	mono	organic	1	0	0	1	1	0	0	0	0	0	3	3	11	3.66667
206-768-5	373-61-5	mono	inorganic	6	0	0	11	10	0	0	0	1	0	4	28	114	4.07143
206-825-4	378-44-9	mono	organic	1	0	0	1	0	0	0	0	0	0	2	2	7	3.5
206-839-0	381-73-7	mono	organic	2	0	0	2	4	0	0	0	0	0	3	8	8	1
206-841-1	382-28-5	mono	no info	1	0	0	2	5	0	0	0	0	0	3	8	12	1.5
206-851-6	383-63-1	mono	organic	12	0	0	2	1	0	0	0	0	0	3	15	81	5.4
206-887-2	393-52-2	mono	organic	0	0	0	1	0	0	0	0	0	0	1	1	2	2
206-889-3	393-75-9	mono	organic	0	0	0	1	0	0	0	0	0	0	1	1	3	3
206-939-4	402-31-3	mono	organic	0	0	0	1	0	0	0	0	0	0	1	1	3	3
206-982-9	407-25-0	mono	organic	12	0	0	2	1	0	0	0	0	0	3	15	83	5.53333
206-991-8	409-21-2	mono	inorganic	0	0	0	1	0	0	0	0	0	0	1	1	2	2
206-992-3	420-04-2	mono	organic	3	0	0	2	5	1	0	1	1	0	6	13	39	3
206-996-5	420-46-2	mono	organic	1	0	0	1	1	0	0	1	0	0	4	4	4	1
207-050-4	428-59-1	mono	organic	1	0	0	1	2	0	0	0	0	0	3	4	4	1
207-079-2	431-89-0	mono	organic	2	0	0	2	2	0	0	0	0	0	3	6	13	2.16667
207-096-5	434-03-7	mono	organic	1	0	0	1	0	0	0	0	0	0	2	2	6	3
207-151-3	445-03-4	mono	organic	0	0	0	0	1	0	0	0	0	0	1	1	3	3
207-223-4	454-31-9	mono	organic	0	0	0	1	0	0	0	0	0	0	1	1	3	3
207-236-5	455-14-1	mono	organic	1	0	0	3	1	0	0	0	0	0	3	5	18	3.6
207-256-4	456-04-2	mono	organic	0	0	0	1	0	0	0	1	0	0	2	2	6	3
207-306-5	460-19-5	mono	inorganic	1	0	1	1	4	0	0	0	0	0	4	7	9	1.28571
207-312-8	461-58-5	mono	organic	1	0	0	2	4	0	0	2	0	0	4	9	33	3.66667
207-321-7	462-06-6	mono	organic	1	0	0	1	2	0	0	0	0	0	3	4	8	2
207-325-9	462-34-0	mono	inorganic	3	0	0	5	8	0	0	0	1	0	4	17	38	2.23529
207-329-0	462-94-2	mono	organic	1	0	0	1	1	0	0	0	0	0	3	3	10	3.33333
207-330-6	462-95-3	mono	organic	0	0	0	0	1	0	0	0	0	0	1	1	1	1
207-431-5	470-82-6	mono	organic	1	0	0	1	1	0	0	0	0	0	3	3	13	4.33333
207-434-1	471-01-2	mono	organic	0	0	0	1	1	0	0	0	0	0	2	2	4	2
207-439-9	471-34-1	mono	inorganic	1	0	0	0	0	0	0	0	0	0	1	1	4	4
207-481-8	474-25-9	mono	organic	1	0	0	1	1	0	0	0	0	0	3	3	14	4.66667
207-529-8	479-27-6	mono	organic	1	0	0	1	2	0	0	1	0	0	4	5	9	1.8
207-586-9	482-89-3	mono	organic	4	0	0	3	1	0	0	0	0	0	3	8	27	3.375
207-662-1	487-68-3	mono	organic	1	0	0	1	2	0	0	0	0	0	3	4	5	1.25
207-837-2	497-18-7	mono	organic	1	0	0	2	2	0	0	0	0	0	3	5	14	2.8
207-838-8	497-19-8	mono	inorganic	0	0	0	3	5	1	1	1	0	0	5	11	25	2.27273
207-866-0	498-66-8	mono	organic	2	0	0	1	2	0	0	0	0	0	3	5	16	3.2
207-938-1	502-44-3	mono	organic	1	0	0	1	1	0	0	1	0	0	4	4	14	3.5
207-975-3	503-74-2	mono	organic	2	0	0	2	6	0	0	0	0	0	3	10	30	3
207-980-0	504-02-9	mono	organic	1	0	0	1	0	0	0	0	0	0	2	2	6	3
207-988-4	504-29-0	mono	organic	3	0	0	3	0	0	0	0	0	0	2	6	6	1
207-997-3	504-63-2	mono	organic	1	0	0	1	5	0	0	1	0	0	4	8	19	2.375
208-008-8	505-32-8	mono	organic	1	0	0	2	1	0	0	1	0	0	4	5	14	2.8
208-011-4	505-52-2	mono	organic	1	0	0	1	1	0	0	0	0	0	3	3	5	1.66667
208-015-6	505-65-7	mono	organic	1	0	0	1	1	0	0	0	0	0	3	3	10	3.33333
208-031-3	506-30-9	mono	organic	3	0	0	4	4	0	0	0	0	0	3	11	12	1.09091
208-043-9	506-51-4	mono	organic	1	0	0	1	1	0	0	0	0	0	3	3	3	1
208-046-5	506-59-2	mono	organic	2	0	0	1	0	0	0	0	0	0	2	3	7	2.33333
208-058-0	506-87-6	mono	inorganic	1	0	0	0	6	0	0	0	0	0	2	7	12	1.71429
208-060-1	506-93-4	mono	organic	1	0	0	2	3	0	0	1	0	0	4	7	17	2.42857
208-063-8	507-09-5	mono	organic	0	0	0	1	0	0	0	0	0	0	1	1	2	2
208-066-4	507-20-0	mono	organic	0	0	0	2	1	0	0	0	0	0	2	3	5	1.66667
208-156-3	513-35-9	mono	organic	1	0	0	1	1	0	0	0	0	0	3	3	6	2
208-167-3	513-77-9	mono	inorganic	4	0	0	9	6	0	0	3	1	0	5	23	58	2.52174
208-168-9	513-78-0	mono	inorganic	11	1	5	36	26	1	17	13	1	0	9	111	170	1.53153
208-169-4	513-79-1	mono	inorganic	11	3	8	59	32	3	6	7	4	1	10	134	537	4.00746
208-173-6	513-85-9	mono	organic	1	0	0	3	1	0	0	0	0	0	3	5	14	2.8
208-212-7	515-84-4	mono	organic	1	0	0	2	1	0	0	0	0	0	3	4	6	1.5
208-235-2	517-23-7	mono	organic	0	0	0	1	1	0	0	0	0	0	2	2	4	2
208-288-1	520-26-3	mono	organic	1	0	0	1	1	0	0	0	0	0	3	3	7	2.33333
208-401-4	526-95-4	mono	organic	1	0	0	1	1	0	0	0	0	0	3	3	6	2
208-403-5	526-98-7	mono	organic	0	0	0	0	0	0	0	1	0	0	1	1	3	3
208-482-6	530-48-3	mono	organic	0	0	0	1	1	0	0	0	0	0	2	2	13	6.5
208-488-9	530-62-1	mono	organic	1	0	0	1	1	0	0	0	0	0	3	3	3	1
208-494-1	530-78-9	mono	organic	0	0	0	1	0	0	0	0	0	0	1	1	2	2
208-534-8	532-32-1	mono	organic	1	0	0	2	4	0	0	1	0	0	4	8	15	1.875
208-580-9	533-96-0	mono	inorganic	0	0	0	3	1	0	0	0	0	0	2	4	6	1.5
208-584-0	534-03-2	mono	organic	1	0	0	2	1	0	0	0	0	0	3	4	15	3.75
208-590-3	534-16-7	mono	inorganic	16	0	0	92	76	22	18	6	10	0	7	240	438	1.825
208-655-6	537-01-9	mono	inorganic	1	0	0	2	1	0	0	0	0	0	3	4	10	2.5
208-754-4	540-72-7	mono	inorganic	2	1	0	4	10	0	0	0	1	0	5	18	37	2.05556
208-759-1	540-84-1	mono	petroleum product	1	0	0	4	2	0	0	1	0	0	4	8	21	2.625
208-760-7	540-88-5	mono	organic	1	0	0	1	1	0	0	1	0	0	4	4	12	3
208-762-8	540-97-6	mono	organic	1	0	0	1	2	0	0	0	0	0	3	4	7	1.75
208-764-9	541-02-6	mono	organic	1	0	0	3	9	0	0	0	0	0	3	13	32	2.46154
208-765-4	541-05-9	mono	organic	3	0	0	3	2	0	0	0	0	0	3	8	21	2.625
208-778-5	541-41-3	mono	organic	3	0	0	4	4	0	0	1	2	0	5	14	29	2.07143
208-782-7	541-47-9	mono	organic	0	0	0	0	2	0	0	0	0	0	1	2	5	2.5
208-792-1	541-73-1	mono	organic	4	0	0	7	7	1	0	5	0	0	5	24	37	1.54167
208-793-7	541-85-5	mono	organic	4	0	0	2	2	0	0	0	0	0	3	8	9	1.125
208-796-3	542-02-9	mono	organic	1	0	0	0	1	0	0	0	0	0	2	2	9	4.5
208-797-9	542-05-2	mono	organic	1	0	0	1	4	0	0	0	0	0	3	6	6	1
208-807-1	542-28-9	mono	organic	1	0	0	1	1	0	0	0	0	0	3	3	11	3.66667
208-857-4	544-01-4	mono	organic	1	0	0	1	2	0	0	0	0	0	3	4	12	3
208-859-5	544-10-5	mono	organic	0	0	0	0	1	0	0	0	0	0	1	1	1	1
208-863-7	544-17-2	mono	organic	3	0	0	4	4	0	0	0	0	0	3	11	22	2
208-868-4	544-35-4	mono	organic	0	0	0	0	1	0	0	0	0	0	1	1	2	2
208-873-1	544-60-5	mono	inorganic	2	0	0	3	2	0	0	0	0	0	3	7	11	1.57143
208-878-9	544-76-3	mono	organic	6	0	0	10	2	0	0	0	0	0	3	18	32	1.77778
208-901-2	546-46-3	mono	organic	3	0	0	2	2	0	0	1	0	0	4	8	16	2
208-908-0	546-67-8	mono	inorganic	21	0	4	82	82	3	18	38	2	2	9	252	425	1.68651
208-909-6	546-68-9	mono	organometallic	3	0	0	4	3	0	0	0	0	0	3	10	44	4.4
208-915-9	546-93-0	mono	inorganic	1	0	0	3	1	0	0	0	0	0	3	5	18	3.6
208-933-7	547-67-1	mono	inorganic	1	0	0	3	0	0	0	0	0	0	2	4	12	3
208-953-6	548-62-9	mono	organic	1	0	0	1	0	0	0	0	0	0	2	2	2	1
208-970-9	549-56-4	mono	organic	2	0	0	3	1	0	0	0	0	0	3	6	12	2
208-993-4	551-16-6	mono	organic	1	0	0	1	1	0	0	0	0	0	3	3	16	5.33333
209-008-0	552-30-7	mono	organic	0	0	0	2	2	0	0	0	0	0	2	4	6	1.5
209-047-3	553-72-0	mono	inorganic	45	1	7	59	33	1	21	17	4	2	10	190	462	2.43158
209-052-0	553-86-6	mono	organic	1	0	0	1	1	0	0	0	0	0	3	3	8	2.66667
209-057-8	554-00-7	mono	organic	0	1	0	1	1	0	0	3	1	0	5	7	9	1.28571
209-062-5	554-13-2	mono	inorganic	1	0	0	2	2	0	0	0	0	0	3	5	23	4.6
209-090-8	555-31-7	mono	no info	5	0	0	6	6	0	0	0	0	0	3	17	45	2.64706
209-097-6	555-43-1	mono	organic	1	0	0	2	2	0	0	0	0	0	3	5	8	1.6
209-128-3	556-52-5	mono	organic	1	0	0	0	3	0	0	0	0	0	2	4	8	2
209-132-5	556-61-6	mono	organic	2	0	0	1	1	0	0	0	0	0	3	4	9	2.25
209-136-7	556-67-2	mono	organic	3	0	0	6	12	0	0	0	0	0	3	21	42	2
209-141-4	556-82-1	mono	organic	1	0	0	1	1	0	0	1	0	0	4	4	13	3.25
209-143-5	556-88-7	mono	organic	1	0	0	4	6	0	0	0	0	0	3	11	26	2.36364
209-151-9	557-05-1	mono	organic	3	0	0	7	6	0	1	0	0	0	4	17	18	1.05882
209-193-8	558-30-5	mono	organic	1	0	0	2	1	0	0	0	0	0	3	4	12	3
209-218-2	561-41-1	mono	organic	2	0	0	2	5	0	0	0	0	0	3	9	10	1.11111
209-264-3	563-80-4	mono	organic	1	0	1	4	2	0	1	1	0	0	6	10	20	2
209-378-3	574-93-6	mono	organic	1	0	0	7	12	0	0	4	0	0	4	24	68	2.83333
209-400-1	576-26-1	mono	organic	1	0	0	3	2	0	0	0	0	0	3	6	15	2.5
209-406-4	577-11-7	mono	organic	1	0	0	4	7	0	0	1	0	0	4	13	66	5.07692
209-502-6	583-39-1	mono	organic	1	0	0	2	3	0	0	0	0	0	3	6	6	1
209-512-0	583-59-5	multi	organic	0	0	0	0	1	0	0	0	0	0	1	1	1	1
209-520-4	583-78-8	mono	organic	0	0	0	1	1	0	0	0	0	0	2	2	2	1
209-529-3	584-08-7	mono	inorganic	0	0	0	2	3	0	0	0	0	0	2	5	10	2
209-544-5	584-84-9	mono	organic	2	0	0	2	2	0	0	1	0	0	4	7	12	1.71429
209-548-7	585-07-9	mono	organic	2	0	0	5	2	0	0	1	0	0	4	10	27	2.7
209-578-0	586-62-9	mono	organic	1	0	0	1	1	0	0	0	0	0	3	3	6	2
209-599-5	587-26-8	mono	inorganic	1	0	0	3	1	0	0	0	0	0	3	5	10	2
209-674-2	590-19-2	mono	organic	1	0	0	3	2	0	0	0	0	0	3	6	8	1.33333
209-676-3	590-28-3	mono	inorganic	2	0	0	2	3	0	0	0	0	0	3	7	13	1.85714
209-677-9	590-29-4	mono	organic	4	0	0	5	4	0	0	1	0	0	4	14	37	2.64286
209-691-5	590-86-3	mono	organic	1	0	0	1	4	0	0	1	0	0	4	7	22	3.14286
209-711-2	591-27-5	mono	organic	3	0	0	5	8	0	0	0	0	0	3	16	21	1.3125
209-753-1	592-41-6	mono	organic	25	0	0	28	24	0	0	1	0	0	4	78	112	1.4359
209-790-3	593-45-3	mono	organic	6	0	0	10	2	0	0	0	0	0	3	18	32	1.77778
209-798-7	593-56-6	mono	organic	1	0	0	3	1	0	0	0	0	0	3	5	11	2.2
209-810-0	593-81-7	mono	organic	1	0	0	1	0	0	0	0	0	0	2	2	7	3.5
209-813-7	593-85-1	mono	organic	1	0	0	3	2	0	0	0	0	0	3	6	19	3.16667
209-909-9	597-82-0	mono	organic	1	0	0	2	2	0	0	0	0	0	3	5	16	3.2
209-927-7	598-30-1	mono	organometallic	1	0	0	2	2	0	0	0	0	0	3	5	25	5
209-935-0	598-50-5	mono	organic	1	0	0	1	1	0	0	0	0	0	3	3	9	3
209-940-8	598-56-1	mono	organic	3	0	0	3	1	0	0	1	0	0	4	8	29	3.625
209-942-9	598-62-9	mono	inorganic	1	0	0	3	2	0	0	0	0	0	3	6	13	2.16667
209-952-3	598-78-7	mono	organic	1	0	0	2	0	0	0	0	0	0	2	3	18	6
209-963-3	599-04-2	mono	organic	2	0	0	2	1	0	0	0	0	0	3	5	13	2.6
209-967-5	599-61-1	mono	organic	1	0	0	1	1	0	0	0	0	0	3	3	11	3.66667
209-968-0	599-64-4	mono	organic	1	0	0	1	1	0	0	0	0	0	3	3	13	4.33333
209-980-6	600-00-0	mono	organic	0	0	0	1	0	0	0	0	0	0	1	1	2	2
210-036-0	603-35-0	mono	organic	1	0	0	2	1	0	0	1	0	0	4	5	18	3.6
210-155-8	608-25-3	mono	organic	0	0	0	2	0	0	0	0	0	0	1	2	2	1
210-157-9	608-27-5	mono	no info	0	0	0	0	1	0	0	1	0	0	2	2	3	1.5
210-180-4	609-15-4	mono	organic	2	0	0	1	0	0	0	0	0	0	2	3	15	5
210-195-6	609-66-5	mono	organic	0	0	0	1	1	1	0	0	0	0	3	3	6	2
210-248-3	611-06-3	mono	organic	5	0	0	7	7	0	0	6	0	0	4	25	43	1.72
210-249-9	611-07-4	mono	organic	0	0	0	0	1	0	0	0	0	0	1	1	1	1
210-258-8	611-19-8	mono	organic	1	0	0	2	3	0	0	0	0	0	3	6	10	1.66667
210-259-3	611-20-1	mono	organic	2	0	0	2	0	0	0	0	0	0	2	4	24	6
210-275-0	611-70-1	mono	organic	1	0	0	1	1	0	0	0	0	0	3	3	14	4.66667
210-323-0	612-83-9	mono	organic	1	0	0	2	1	0	0	0	0	0	3	4	15	3.75
210-382-2	614-45-9	mono	organic	2	0	0	2	2	0	0	0	0	0	3	6	29	4.83333
210-412-4	615-16-7	mono	organic	1	0	0	0	1	0	0	0	0	0	2	2	4	2
210-415-0	615-20-3	mono	organic	3	0	0	1	1	0	0	0	0	0	3	5	17	3.4
210-431-8	615-50-9	mono	organic	2	0	0	3	2	0	0	0	0	0	3	7	27	3.85714
210-438-6	615-60-1	mono	organic	1	0	0	1	1	0	0	0	0	0	3	3	12	4
210-475-8	616-30-8	mono	organic	0	0	0	0	1	0	0	0	0	0	1	1	2	2
210-478-4	616-38-6	mono	organic	4	0	0	4	4	0	0	0	0	0	3	12	19	1.58333
210-483-1	616-45-5	mono	organic	1	0	0	2	3	0	0	1	0	0	4	7	13	1.85714
210-484-7	616-47-7	mono	organic	1	0	0	1	1	0	0	0	0	0	3	3	8	2.66667
210-513-3	617-45-8	mono	organic	1	0	0	0	0	0	0	0	0	0	1	1	1	1
210-514-9	617-48-1	tie	organic	1	0	0	1	1	0	0	0	0	0	3	3	4	1.33333
210-521-7	617-62-9	mono	organic	1	0	0	1	1	0	0	0	0	0	3	3	5	1.66667
210-545-8	618-36-0	mono	inorganic	1	0	0	1	1	0	0	0	0	0	3	3	10	3.33333
210-557-3	618-62-2	mono	organic	2	0	0	2	1	0	0	0	0	0	3	5	9	1.8
210-565-7	618-83-7	mono	organic	2	0	0	2	0	0	0	0	0	0	2	4	4	1
210-568-3	618-88-2	mono	organic	2	0	0	3	3	0	0	0	0	0	3	8	8	1
210-647-2	620-67-7	mono	organic	1	0	0	3	1	0	0	0	0	0	3	5	7	1.4
210-676-0	621-29-4	mono	organic	1	0	0	3	3	0	0	0	0	0	3	7	12	1.71429
210-734-5	622-40-2	mono	organic	3	0	0	3	6	0	0	0	0	0	3	12	33	2.75
210-743-4	622-58-2	mono	organic	1	0	0	4	8	0	0	0	0	0	3	13	30	2.30769
210-765-4	623-03-0	mono	organic	2	0	0	2	3	0	0	0	0	0	3	7	20	2.85714
210-789-5	623-36-9	mono	organic	1	0	0	1	1	0	0	0	0	0	3	3	4	1.33333
210-817-6	623-84-7	mono	organic	1	0	0	1	1	0	0	0	0	0	3	3	8	2.66667
210-826-5	624-03-3	mono	organic	2	0	0	3	2	0	0	0	0	0	3	7	13	1.85714
210-848-5	624-48-6	mono	organic	2	0	0	1	4	0	0	0	0	0	3	7	14	2
210-852-7	624-54-4	mono	organic	3	0	0	4	4	0	0	0	0	0	3	11	25	2.27273
210-856-9	624-65-7	mono	organic	0	0	0	0	1	0	0	0	0	0	1	1	1	1
210-868-4	624-89-5	mono	organic	1	0	0	1	1	0	0	0	0	0	3	3	12	4
210-871-0	624-92-0	mono	organic	5	0	0	8	5	0	1	0	1	0	5	20	77	3.85
210-894-6	625-45-6	mono	organic	1	0	0	1	2	0	0	1	0	0	4	5	10	2
210-948-9	626-43-7	mono	organic	0	0	0	0	1	0	0	0	0	0	1	1	1	1
210-959-9	626-67-5	mono	organic	1	0	0	2	1	0	0	0	0	0	3	4	16	4
211-014-3	627-83-8	tie	organic	2	0	0	3	1	0	0	0	0	0	3	6	11	1.83333
211-020-6	627-93-0	mono	organic	2	0	0	3	2	0	0	0	0	0	3	7	15	2.14286
211-059-9	628-89-7	mono	organic	2	0	0	6	8	0	0	0	0	0	3	16	17	1.0625
211-063-0	628-96-6	mono	organic	1	0	0	2	4	0	0	0	0	0	3	7	19	2.71429
211-067-2	629-03-8	mono	organic	0	0	0	1	0	0	0	0	0	0	1	1	2	2
211-074-0	629-11-8	mono	organic	1	0	0	1	1	0	0	1	0	0	4	4	9	2.25
211-077-7	629-15-2	mono	tie	1	0	0	1	1	0	0	0	0	0	3	3	9	3
211-089-2	629-40-3	mono	organic	1	0	0	1	1	0	0	0	0	0	3	3	10	3.33333
211-093-4	629-50-5	mono	petroleum product	10	0	0	19	8	0	0	0	0	0	3	37	100	2.7027
211-096-0	629-59-4	mono	organic	5	0	0	19	8	0	0	0	0	0	3	32	82	2.5625
211-098-1	629-62-9	mono	no info	6	0	0	11	2	0	0	0	0	0	3	19	33	1.73684
211-105-8	629-73-2	mono	organic	50	0	0	56	48	0	0	2	0	0	4	156	224	1.4359
211-112-6	629-82-3	mono	organic	1	0	0	2	1	0	0	1	0	0	4	5	13	2.6
211-119-4	629-96-9	mono	organic	1	0	0	1	2	0	0	0	0	0	3	4	5	1.25
211-128-3	630-08-0	mono	inorganic	1	0	0	0	1	0	0	0	0	0	2	2	2	1
211-162-9	631-61-8	mono	organic	3	0	0	7	4	0	0	0	0	0	3	14	22	1.57143
211-185-4	632-79-1	mono	organic	1	0	0	1	2	0	0	0	0	0	3	4	6	1.5
211-254-9	636-30-6	mono	organic	0	0	0	0	1	0	0	0	0	0	1	1	3	3
211-263-8	636-70-4	mono	organic	1	0	0	1	0	0	0	0	0	0	2	2	10	5
211-309-7	637-92-3	mono	organic	2	0	0	5	4	0	0	1	0	0	4	12	24	2
211-330-1	638-29-9	mono	organic	6	1	0	5	6	0	0	0	0	0	4	18	55	3.05556
211-334-3	638-38-0	mono	inorganic	1	0	3	4	3	1	0	2	1	0	7	15	49	3.26667
211-367-3	640-67-5	mono	organic	1	0	0	1	1	0	0	0	0	0	3	3	18	6
211-425-8	644-97-3	mono	organic	0	0	0	1	1	0	0	0	0	0	2	2	3	1.5
211-448-3	645-62-5	mono	organic	1	0	0	1	1	0	0	1	0	0	4	4	15	3.75
211-463-5	646-06-0	mono	organic	1	0	0	1	2	0	0	0	0	0	3	4	4	1
211-470-3	646-24-2	mono	organic	1	0	0	1	1	0	0	0	0	0	3	3	3	1
211-471-9	646-25-3	mono	organic	1	0	0	1	1	0	0	0	0	0	3	3	15	5
211-477-1	647-42-7	mono	organic	3	0	0	4	3	0	0	0	0	0	3	10	28	2.8
211-479-2	650-51-1	mono	organic	5	0	0	4	8	0	0	4	0	0	4	21	28	1.33333
211-492-3	652-67-5	mono	organic	1	0	0	1	1	0	0	0	0	0	3	3	3	1
211-519-9	657-27-2	mono	organic	1	0	0	1	1	0	0	0	0	0	3	3	8	2.66667
211-522-5	657-84-1	mono	organic	3	0	0	5	2	0	0	0	0	0	3	10	13	1.3
211-546-6	661-19-8	mono	organic	1	0	0	1	1	0	0	0	0	0	3	3	3	1
211-560-2	665-66-7	mono	organic	1	0	0	1	1	0	0	0	0	0	3	3	6	2
211-617-1	674-82-8	mono	organic	1	0	0	1	1	0	0	0	0	0	3	3	3	1
211-623-4	675-62-7	mono	organic	1	0	0	2	1	0	0	0	0	0	3	4	9	2.25
211-656-4	681-84-5	mono	organic	1	0	0	1	1	0	0	0	0	0	3	3	12	4
211-659-0	682-01-9	mono	organic	2	0	0	3	2	0	0	0	0	0	3	7	17	2.42857
211-661-1	682-09-7	mono	organic	2	0	0	3	1	0	0	0	0	0	3	6	15	2.5
211-662-7	682-11-1	mono	organic	1	0	0	1	1	0	0	0	0	0	3	3	7	2.33333
211-670-0	683-18-1	mono	organometallic	6	0	0	2	3	0	4	1	0	0	5	16	36	2.25
211-684-7	685-88-1	mono	organic	0	0	0	1	1	0	0	0	0	0	2	2	4	2
211-687-3	686-31-7	mono	organic	1	0	0	1	0	0	0	0	0	0	2	2	5	2.5
211-694-1	687-47-8	mono	organic	1	0	0	1	1	0	0	0	0	0	3	3	11	3.66667
211-708-6	688-84-6	mono	organic	2	0	0	5	4	0	0	1	0	0	4	12	25	2.08333
211-711-2	689-67-8	tie	tie	0	0	0	0	1	0	0	0	0	0	1	1	1	1
211-720-1	691-37-2	mono	no info	1	0	0	2	1	0	0	0	0	0	3	4	19	4.75
211-745-8	693-21-0	mono	organic	1	0	0	2	3	0	0	0	0	0	3	6	9	1.5
211-746-3	693-23-2	mono	organic	1	0	0	2	3	0	0	0	0	0	3	6	14	2.33333
211-750-5	693-36-7	mono	organic	2	0	0	1	1	0	0	0	0	0	3	4	11	2.75
211-754-7	693-57-2	mono	organic	1	0	0	1	1	0	0	0	0	0	3	3	14	4.66667
211-765-7	693-98-1	mono	organic	2	0	0	2	2	0	0	0	0	0	3	6	17	2.83333
211-776-7	694-83-7	mono	organic	1	0	0	4	4	0	0	0	0	0	3	9	25	2.77778
211-792-4	696-29-7	mono	organic	1	0	0	1	1	0	0	0	0	0	3	3	5	1.66667
211-814-2	698-29-3	mono	petroleum product	0	0	0	1	0	0	0	0	0	0	1	1	3	3
211-838-3	700-13-0	mono	organic	1	0	0	2	1	0	0	0	0	0	3	4	13	3.25
211-889-1	705-86-2	mono	organic	2	0	0	4	5	0	1	0	0	0	4	12	12	1
211-892-8	706-14-9	mono	organic	2	0	0	2	1	0	0	0	0	0	3	5	19	3.8
211-910-4	709-55-7	mono	organic	0	0	0	1	0	0	0	0	0	0	1	1	11	11
211-923-5	712-50-5	mono	organic	1	0	0	1	1	0	0	0	0	0	3	3	14	4.66667
211-932-4	713-95-1	mono	organic	1	0	0	2	5	0	0	0	0	0	3	8	9	1.125
211-951-8	719-80-2	mono	organic	0	0	0	0	1	0	0	0	0	0	1	1	1	1
211-989-5	732-26-3	mono	organic	0	0	0	1	1	0	0	0	0	0	2	2	3	1.5
212-001-5	736-30-1	mono	organic	0	0	0	0	1	0	0	0	0	0	1	1	2	2
212-028-2	751-83-7	mono	organic	0	0	0	0	1	0	0	1	0	0	2	2	6	3
212-039-2	753-73-1	mono	organometallic	10	0	0	10	4	0	0	0	0	2	4	26	52	2
212-053-9	756-80-9	mono	organic	1	0	0	2	4	0	0	0	0	0	3	7	7	1
212-073-8	759-94-4	mono	organic	7	0	0	4	5	0	0	0	1	0	4	17	28	1.64706
212-079-0	760-23-6	mono	organic	2	0	0	4	10	0	0	2	0	0	4	18	28	1.55556
212-081-1	760-67-8	mono	organic	2	0	0	2	4	0	0	2	0	0	4	10	25	2.5
212-084-8	760-93-0	mono	organic	2	0	0	3	3	0	0	0	0	0	3	8	18	2.25
212-090-0	761-65-9	mono	organic	0	0	0	0	1	0	0	0	0	0	1	1	1	1
212-091-6	762-04-9	mono	organic	1	0	0	1	1	0	0	0	0	0	3	3	9	3
212-092-1	762-12-9	mono	organic	2	0	0	2	1	0	0	0	0	0	3	5	5	1
212-110-8	763-32-6	mono	organic	1	0	0	1	1	0	0	1	0	0	4	4	15	3.75
212-112-9	763-69-9	mono	organic	1	0	0	2	2	0	0	0	0	0	3	5	31	6.2
212-133-3	764-99-8	mono	organic	1	0	0	3	3	0	0	0	0	0	3	7	15	2.14286
212-161-6	766-09-6	mono	organic	1	0	0	2	2	0	0	0	0	0	3	5	14	2.8
212-201-2	768-94-5	mono	organic	1	0	0	1	1	0	0	0	0	0	3	3	6	2
212-222-7	770-35-4	mono	organic	1	0	0	2	2	0	0	0	0	0	3	5	15	3
212-298-1	778-94-9	mono	organic	1	0	0	1	1	0	0	0	0	0	3	3	6	2
212-305-8	780-69-8	mono	organic	1	0	0	2	1	0	0	0	0	0	3	4	9	2.25
212-338-8	791-28-6	mono	organic	1	0	0	1	2	0	0	2	0	0	4	6	22	3.66667
212-344-0	793-24-8	mono	organic	10	0	0	13	14	0	0	0	0	0	3	37	66	1.78378
212-377-0	811-97-2	mono	organic	3	0	0	1	1	0	0	1	0	0	4	6	11	1.83333
212-390-1	813-93-4	mono	organometallic	1	0	0	1	1	0	0	0	0	0	3	3	4	1.33333
212-391-7	813-94-5	mono	no info	2	0	0	1	1	0	0	2	0	0	4	6	14	2.33333
212-406-7	814-80-2	mono	organic	1	0	0	2	4	0	0	0	0	0	3	7	14	2
212-409-3	814-89-1	mono	inorganic	9	3	8	53	25	3	6	5	4	1	10	117	510	4.35897
212-414-0	814-94-8	mono	organometallic	1	0	0	1	2	0	0	0	0	0	3	4	4	1
212-429-2	816-19-3	multi	organic	1	0	0	1	0	0	0	0	0	0	2	2	4	2
212-449-1	818-08-6	mono	organometallic	1	0	0	1	2	0	0	0	0	0	3	4	7	1.75
212-454-9	818-61-1	mono	organic	3	0	0	4	5	0	0	0	0	0	3	12	26	2.16667
212-472-7	821-06-7	mono	organic	1	0	0	1	0	0	0	0	0	0	2	2	2	1
212-476-9	821-38-5	mono	organic	1	0	0	1	1	0	0	0	0	0	3	3	4	1.33333
212-485-8	822-06-0	mono	organic	1	0	0	1	2	0	0	1	0	0	4	5	9	1.8
212-554-2	826-36-8	mono	organic	2	0	0	2	2	0	0	0	0	0	3	6	18	3
212-556-3	826-55-1	mono	organic	0	0	0	2	1	0	0	0	0	0	2	3	3	1
212-595-6	830-13-7	mono	organic	6	0	0	6	3	0	0	1	0	0	4	16	34	2.125
212-603-8	831-52-7	mono	organic	1	0	0	2	3	0	0	0	0	0	3	6	6	1
212-634-7	834-12-8	mono	organic	3	0	0	3	7	0	0	0	0	0	3	13	32	2.46154
212-658-8	838-88-0	mono	organic	3	0	0	0	1	0	0	1	0	0	3	5	15	3
212-660-9	839-90-7	mono	organic	1	0	0	2	1	0	0	1	0	0	4	5	10	2
212-661-4	840-65-3	mono	organic	1	0	0	2	2	0	0	0	0	0	3	5	10	2
212-686-0	846-48-0	mono	organic	1	0	0	1	0	0	0	0	0	0	2	2	7	3.5
212-736-1	865-33-8	mono	organic	4	0	0	6	8	0	2	2	0	0	5	22	62	2.81818
212-740-3	865-47-4	mono	organic	1	0	0	1	1	0	0	0	0	0	3	3	4	1.33333
212-741-9	865-48-5	mono	organic	1	0	0	2	1	0	0	0	0	0	3	4	5	1.25
212-751-3	866-81-9	mono	organometallic	1	0	0	2	2	0	0	0	1	0	4	6	14	2.33333
212-755-5	866-84-2	mono	tie	1	0	0	1	1	0	0	1	0	0	4	4	12	3
212-757-6	867-13-0	mono	organic	1	0	0	1	1	0	0	0	0	0	3	3	5	1.66667
212-762-3	867-56-1	mono	organic	4	0	0	3	7	0	0	0	0	0	3	14	25	1.78571
212-769-1	868-14-4	mono	organic	1	0	0	4	1	0	0	0	0	0	3	6	8	1.33333
212-782-2	868-77-9	mono	organic	2	0	0	3	6	0	0	1	0	0	4	12	25	2.08333
212-783-8	868-85-9	mono	organic	2	0	0	2	3	0	0	1	0	0	4	8	17	2.125
212-786-4	869-24-9	mono	organic	1	0	0	1	1	0	0	0	0	0	3	3	11	3.66667
212-791-1	870-08-6	mono	organometallic	4	0	0	4	2	0	0	0	0	0	3	10	18	1.8
212-811-9	871-78-3	mono	organic	1	0	0	1	1	0	0	0	0	0	3	3	3	1
212-819-2	872-05-9	mono	organic	25	0	0	28	24	0	0	1	0	0	4	78	112	1.4359
212-825-5	872-36-6	mono	organic	1	0	0	1	1	0	0	0	0	0	3	3	7	2.33333
212-828-1	872-50-4	mono	organic	1	0	0	3	1	0	0	0	0	0	3	5	14	2.8
212-832-3	872-85-5	mono	organic	1	0	0	2	2	0	0	0	0	0	3	5	18	3.6
212-836-5	873-32-5	mono	organic	1	0	0	1	2	0	0	0	0	0	3	4	9	2.25
212-855-9	873-94-9	mono	organic	1	0	0	1	1	0	0	0	0	0	3	3	12	4
212-876-3	875-74-1	mono	organic	1	0	0	1	0	0	0	0	0	0	2	2	6	3
212-974-6	894-86-0	mono	organic	1	0	0	2	1	0	0	0	0	0	3	4	12	3
212-977-2	897-06-3	mono	organic	0	0	0	2	0	0	0	0	0	0	1	2	2	1
212-985-6	901-44-0	mono	petroleum product	1	0	0	1	1	0	0	0	0	0	3	3	5	1.66667
213-026-4	917-54-4	mono	organometallic	1	0	0	2	2	0	0	0	0	0	3	5	32	6.4
213-030-6	917-61-3	mono	inorganic	1	0	0	2	1	0	0	0	0	0	3	4	11	2.75
213-034-8	917-70-4	mono	organometallic	2	0	0	8	4	0	0	1	0	0	4	15	28	1.86667
213-035-3	917-92-0	mono	organic	1	0	0	1	0	0	0	0	0	0	2	2	3	1.5
213-048-4	919-30-2	mono	organic	2	0	0	2	1	0	0	1	0	0	4	6	17	2.83333
213-050-5	919-31-3	mono	inorganic	1	0	0	1	1	0	0	0	0	0	3	3	9	3
213-063-6	921-03-9	mono	organic	0	0	0	1	0	0	0	0	0	0	1	1	6	6
213-086-1	923-02-4	mono	organic	1	0	0	2	1	0	0	0	0	0	3	4	13	3.25
213-103-2	924-42-5	mono	organic	1	0	0	2	1	0	0	0	0	0	3	4	11	2.75
213-107-4	924-50-5	mono	organic	0	0	0	0	1	0	0	0	0	0	1	1	3	3
213-110-0	924-88-9	mono	organic	1	0	0	1	0	0	0	0	0	0	2	2	5	2.5
213-116-3	925-21-3	mono	organic	1	0	0	1	1	0	0	0	0	0	3	3	12	4
213-138-3	926-57-8	mono	organic	1	0	0	1	1	0	0	0	0	0	3	3	3	1
213-139-9	926-63-6	mono	organic	1	0	0	3	2	0	0	0	0	0	3	6	20	3.33333
213-147-2	927-07-1	mono	organic	1	0	0	1	1	0	0	0	0	0	3	3	12	4
213-156-1	927-62-8	mono	organic	1	0	0	1	3	0	0	0	0	0	3	5	16	3.2
213-180-2	928-70-1	mono	organic	4	0	0	6	10	0	0	1	1	0	5	22	37	1.68182
213-192-8	928-96-1	mono	organic	1	0	0	1	2	0	0	1	0	0	4	5	7	1.4
213-195-4	929-06-6	mono	organic	2	0	0	2	3	0	0	1	0	0	4	8	25	3.125
213-208-3	930-02-9	mono	organic	1	0	0	2	1	0	0	0	0	0	3	4	7	1.75
213-234-5	931-36-2	mono	organic	1	0	0	1	1	0	0	0	0	0	3	3	13	4.33333
213-235-0	931-40-8	mono	organic	1	0	0	1	3	0	0	0	0	0	3	5	8	1.6
213-243-4	931-87-3	mono	organic	1	0	0	1	1	0	0	0	0	0	3	3	6	2
213-254-4	932-64-9	mono	organic	3	0	0	2	0	0	0	0	0	0	2	5	18	3.6
213-268-0	933-48-2	mono	organic	2	0	0	1	0	0	0	0	0	0	2	3	6	2
213-313-4	936-49-2	mono	organic	1	0	0	1	1	0	0	1	0	0	4	4	14	3.5
213-367-9	939-97-9	mono	organic	1	0	0	1	1	0	0	0	0	0	3	3	13	4.33333
213-382-0	941-69-5	mono	organic	1	0	0	1	1	0	0	0	0	0	3	3	10	3.33333
213-424-8	947-04-6	mono	organic	1	0	0	1	2	0	0	0	0	0	3	4	13	3.25
213-426-9	947-19-3	mono	organic	1	0	0	2	1	0	0	0	0	0	3	4	16	4
213-485-0	957-68-6	mono	organic	1	0	0	1	2	0	0	0	0	0	3	4	7	1.75
213-510-5	961-69-3	mono	organic	1	0	0	1	0	0	0	0	0	0	2	2	6	3
213-537-2	971-15-3	mono	organic	1	0	0	0	0	0	0	0	0	0	1	1	3	3
213-552-4	976-70-5	mono	organic	1	0	0	1	0	0	0	0	0	0	2	2	7	3.5
213-554-5	976-71-6	mono	organic	1	0	0	1	1	0	0	0	0	0	3	3	4	1.33333
213-561-3	980-26-7	mono	organic	3	0	0	4	3	0	0	0	0	0	3	10	26	2.6
213-590-1	991-84-4	mono	organic	1	0	0	2	1	0	0	0	0	0	3	4	17	4.25
213-600-4	993-00-0	mono	organic	2	0	0	2	2	0	0	0	0	0	3	6	27	4.5
213-607-2	993-13-5	mono	organic	1	0	0	2	3	0	0	0	0	0	3	6	19	3.16667
213-611-4	994-05-8	mono	organic	8	0	0	8	6	0	0	2	0	0	4	24	44	1.83333
213-635-5	996-35-0	mono	organic	1	0	0	3	2	0	0	0	0	0	3	6	21	3.5
213-650-7	998-30-1	mono	organic	1	0	0	1	1	0	0	0	0	0	3	3	7	2.33333
213-668-5	999-97-3	mono	organic	2	0	0	3	5	0	0	0	0	0	3	10	40	4
213-697-3	1003-03-8	mono	organic	1	0	0	1	1	0	0	0	0	0	3	3	14	4.66667
213-701-3	1003-14-1	mono	organic	1	0	0	1	1	0	0	1	0	0	4	4	12	3
213-709-7	1003-52-7	mono	petroleum product	1	0	0	1	1	0	0	0	0	0	3	3	9	3
213-834-7	1025-15-6	mono	organic	1	0	0	2	1	0	0	0	0	0	3	4	15	3.75
213-879-2	1047-16-1	mono	organic	3	0	0	4	3	0	0	0	0	0	3	10	26	2.6
213-909-4	1066-30-4	mono	organometallic	0	0	0	1	1	0	0	0	0	0	2	2	18	9
213-911-5	1066-33-7	mono	inorganic	2	0	0	7	7	0	1	1	0	0	5	18	27	1.5
213-912-0	1066-35-9	mono	organic	2	0	0	2	2	0	0	0	0	0	3	6	27	4.5
213-926-7	1067-25-0	mono	organic	1	0	0	1	1	0	0	0	0	0	3	3	6	2
213-928-8	1067-33-0	mono	organometallic	2	0	0	2	3	0	0	0	0	0	3	7	15	2.14286
213-934-0	1067-53-4	mono	tie	1	0	0	1	3	0	0	0	0	0	3	5	13	2.6
213-935-6	1067-55-6	mono	organometallic	1	0	0	1	1	0	0	0	0	0	3	3	6	2
213-969-1	1070-10-6	mono	organometallic	2	0	0	2	2	0	0	0	0	0	3	6	19	3.16667
213-986-4	1071-22-3	mono	organic	1	0	0	1	1	0	0	0	0	0	3	3	9	3
213-999-5	1071-93-8	mono	organic	2	0	0	1	1	0	0	0	0	0	3	4	13	3.25
214-002-6	1072-15-7	mono	organic	2	0	0	4	4	0	0	0	0	0	3	10	20	2
214-012-0	1072-63-5	mono	organic	1	0	0	1	1	0	0	0	0	0	3	3	13	4.33333
214-029-3	1073-69-4	mono	organic	1	0	0	1	1	0	0	0	0	0	3	3	8	2.66667
214-068-6	1076-97-7	multi	organic	1	0	1	3	1	0	1	1	0	0	6	8	20	2.5
214-078-0	1078-19-9	mono	organic	1	0	0	1	0	0	0	0	0	0	2	2	7	3.5
214-093-2	1079-66-9	mono	organic	0	0	0	1	1	0	0	0	0	0	2	2	2	1
214-130-2	1091-93-6	mono	organic	0	0	0	1	1	0	0	0	0	0	2	2	2	1
214-160-6	1103-38-4	mono	organic	3	0	0	6	6	0	0	0	0	0	3	15	38	2.53333
214-185-2	1111-78-0	mono	inorganic	1	0	0	3	3	0	0	1	0	0	4	8	19	2.375
214-189-4	1112-39-6	mono	organic	1	0	0	2	1	0	0	0	0	0	3	4	8	2
214-222-2	1115-20-4	mono	organic	1	0	0	1	1	0	0	0	0	0	3	3	10	3.33333
214-230-6	1115-70-4	mono	organic	1	0	0	2	2	0	0	0	0	0	3	5	9	1.8
214-244-2	1117-31-3	mono	organic	1	0	0	1	1	0	0	0	0	0	3	3	9	3
214-254-7	1117-86-8	mono	organic	1	0	0	1	1	0	0	0	0	0	3	3	9	3
214-263-6	1118-46-3	mono	organometallic	4	0	0	4	4	0	0	0	0	0	3	12	40	3.33333
214-269-9	1118-84-9	mono	organic	4	0	0	5	6	0	0	0	0	0	3	15	15	1
214-272-5	1118-92-9	mono	organic	1	0	0	2	3	0	0	0	0	0	3	6	12	2
214-275-1	1119-34-2	mono	organic	0	0	0	2	2	0	0	0	0	0	2	4	12	3
214-277-2	1119-40-0	mono	organic	1	0	0	2	2	0	0	0	0	0	3	5	12	2.4
214-291-9	1119-97-7	mono	organic	1	0	0	4	2	1	0	0	0	0	4	8	14	1.75
214-300-6	1120-21-4	mono	petroleum product	10	0	0	38	9	0	0	0	0	0	3	57	132	2.31579
214-302-7	1120-24-7	mono	organic	9	0	0	9	16	0	0	0	0	0	3	34	142	4.17647
214-306-9	1120-36-1	mono	organic	50	0	0	56	48	0	0	2	0	0	4	156	224	1.4359
214-311-6	1120-48-5	mono	organic	1	0	0	1	1	0	0	0	0	0	3	3	5	1.66667
214-317-9	1120-71-4	mono	organic	3	0	0	7	9	0	0	2	0	0	4	21	53	2.52381
214-333-6	1121-60-4	mono	organic	1	0	0	2	2	0	0	0	0	0	3	5	12	2.4
214-371-3	1123-25-7	mono	organic	0	0	0	1	1	0	0	0	0	0	2	2	2	1
214-406-2	1125-21-9	mono	organic	0	0	0	0	1	0	0	0	0	0	1	1	4	4
214-447-6	1129-42-6	mono	organic	1	0	0	2	1	0	0	0	0	0	3	4	12	3
214-604-9	1163-19-5	mono	organic	0	0	0	1	1	0	0	0	0	0	2	2	2	1
214-685-0	1185-55-3	mono	organic	1	0	0	3	2	0	0	0	0	0	3	6	17	2.83333
214-688-7	1185-81-5	mono	organometallic	1	0	0	1	0	0	0	0	0	0	2	2	3	1.5
214-703-7	1187-93-5	mono	organic	1	0	0	1	1	0	0	0	0	0	3	3	3	1
214-711-0	1189-08-8	mono	organic	1	0	0	1	1	0	0	0	0	0	3	3	14	4.66667
214-730-4	1191-16-8	mono	organic	1	0	0	1	1	0	0	0	0	0	3	3	13	4.33333
214-770-2	1193-21-1	mono	organic	1	0	0	0	1	0	0	0	0	0	2	2	4	2
214-772-3	1193-24-4	mono	organic	1	0	0	4	0	0	0	0	0	0	2	5	13	2.6
214-787-5	1194-65-6	mono	organic	2	0	0	4	3	0	1	0	1	0	5	11	33	3
214-946-9	1222-05-5	multi	organic	1	0	0	5	3	0	0	0	0	0	3	9	31	3.44444
214-987-2	1241-94-7	mono	organic	5	0	0	12	10	2	0	0	0	0	4	29	67	2.31034
215-100-1	1302-42-7	mono	inorganic	8	0	0	21	17	1	1	0	0	0	5	48	261	5.4375
215-114-8	1303-00-0	mono	inorganic	1	0	0	1	1	0	0	0	0	0	3	3	10	3.33333
215-125-8	1303-86-2	mono	inorganic	28	8	0	38	31	3	5	2	3	1	9	119	205	1.72269
215-127-9	1304-28-5	mono	inorganic	1	0	0	6	3	0	0	0	1	0	4	11	17	1.54545
215-134-7	1304-76-3	mono	inorganic	4	0	2	3	1	0	0	0	0	0	4	10	17	1.7
215-136-8	1304-85-4	mono	inorganic	1	0	0	1	1	0	0	0	0	0	3	3	4	1.33333
215-137-3	1305-62-0	mono	inorganic	4	0	0	7	16	0	0	0	0	0	3	27	48	1.77778
215-138-9	1305-78-8	mono	inorganic	15	2	2	33	62	0	2	0	2	0	7	118	244	2.0678
215-146-2	1306-19-0	mono	inorganic	10	1	5	36	26	1	17	13	1	0	9	110	168	1.52727
215-147-8	1306-23-6	mono	inorganic	22	2	10	75	54	2	34	26	2	0	9	227	365	1.60793
215-149-9	1306-25-8	mono	inorganic	2	0	0	7	1	0	0	0	0	0	3	10	24	2.4
215-150-4	1306-38-3	mono	inorganic	4	0	0	8	3	0	0	0	0	0	3	15	39	2.6
215-153-0	1307-86-4	mono	inorganic	18	6	16	106	50	6	12	8	8	0	9	230	1016	4.41739
215-154-6	1307-96-6	mono	inorganic	20	6	16	108	52	6	12	10	8	2	10	240	1028	4.28333
215-157-2	1308-06-1	mono	inorganic	9	3	8	53	25	3	6	5	4	1	10	117	510	4.35897
215-158-8	1308-14-1	mono	inorganic	3	0	1	4	4	1	2	0	0	0	6	15	17	1.13333
215-160-9	1308-38-9	mono	inorganic	1	0	0	1	2	0	0	0	0	0	3	4	17	4.25
215-168-2	1309-37-1	mono	inorganic	3	1	4	24	18	4	3	3	3	2	10	65	131	2.01538
215-170-3	1309-42-8	mono	inorganic	1	0	0	11	4	0	1	1	0	0	5	18	54	3
215-174-5	1309-60-0	mono	inorganic	1	0	0	0	0	0	2	2	0	0	3	5	7	1.4
215-175-0	1309-64-4	mono	inorganic	18	1	3	35	49	2	1	14	4	0	9	127	317	2.49606
215-181-3	1310-58-3	mono	inorganic	0	0	0	0	7	0	1	1	0	0	3	9	12	1.33333
215-183-4	1310-65-2	mono	inorganic	2	0	0	2	2	0	0	0	0	0	3	6	47	7.83333
215-185-5	1310-73-2	mono	inorganic	0	0	1	3	13	2	4	2	0	0	6	25	40	1.6
215-199-1	1312-76-1	UVCB	inorganic	2	0	0	2	2	0	0	4	0	0	4	10	22	2.2
215-200-5	1312-81-8	mono	inorganic	2	0	0	4	3	0	0	1	1	0	5	11	39	3.54545
215-202-6	1313-13-9	mono	inorganic	0	0	0	1	0	0	0	0	0	0	1	1	2	2
215-204-7	1313-27-5	mono	inorganic	17	2	0	14	17	3	3	4	1	1	9	62	237	3.82258
215-211-5	1313-82-2	mono	inorganic	38	0	13	39	67	7	21	14	0	0	7	199	431	2.16583
215-214-1	1313-97-9	mono	inorganic	1	0	0	1	1	0	0	0	0	0	3	3	7	2.33333
215-215-7	1313-99-1	mono	inorganic	40	10	15	81	78	14	27	37	10	2	10	314	1046	3.33121
215-222-5	1314-13-2	mono	inorganic	51	2	7	59	35	1	22	17	5	2	10	201	526	2.61692
215-227-2	1314-23-4	mono	inorganic	3	0	0	0	1	0	0	0	0	0	2	4	8	2
215-230-9	1314-34-7	mono	inorganic	6	1	1	13	32	0	1	1	0	0	7	55	129	2.34545
215-231-4	1314-35-8	mono	inorganic	3	0	0	3	3	0	0	0	0	0	3	9	44	4.88889
215-233-5	1314-36-9	mono	inorganic	1	0	0	1	1	0	0	0	0	0	3	3	7	2.33333
215-235-6	1314-41-6	mono	inorganic	31	0	4	87	85	6	19	39	2	3	9	276	527	1.90942
215-236-1	1314-56-3	mono	inorganic	1	0	0	1	1	0	0	0	0	0	3	3	3	1
215-237-7	1314-60-9	mono	inorganic	11	1	2	25	39	2	1	4	4	0	9	89	221	2.48315
215-238-2	1314-61-0	mono	inorganic	1	0	0	1	2	0	0	0	0	0	3	4	4	1
215-239-8	1314-62-1	mono	inorganic	6	1	1	13	32	0	1	2	0	0	7	56	131	2.33929
215-242-4	1314-80-3	mono	inorganic	1	0	0	1	0	0	0	0	0	0	2	2	3	1.5
215-248-7	1314-95-0	mono	inorganic	1	0	0	1	1	0	0	0	0	0	3	3	15	5
215-249-2	1314-96-1	mono	inorganic	3	0	1	11	0	0	0	3	0	0	4	18	32	1.77778
215-251-3	1314-98-3	mono	inorganic	1	0	0	1	1	0	0	0	0	0	3	3	6	2
215-252-9	1315-01-1	mono	inorganic	1	0	0	1	1	0	0	0	0	0	3	3	15	5
215-266-5	1317-35-7	mono	inorganic	0	0	0	2	0	0	0	0	0	0	1	2	3	1.5
215-267-0	1317-36-8	mono	inorganic	31	0	4	87	85	6	19	39	2	3	9	276	527	1.90942
215-269-1	1317-38-0	mono	inorganic	15	0	1	32	62	3	11	7	1	1	9	133	623	4.68421
215-270-7	1317-39-1	mono	inorganic	15	0	1	32	62	3	11	7	1	1	9	133	623	4.68421
215-271-2	1317-40-4	mono	inorganic	30	0	2	64	124	6	22	10	2	2	9	262	1240	4.73282
215-273-3	1317-42-6	mono	inorganic	18	6	16	106	50	6	12	8	8	0	9	230	1016	4.41739
215-275-4	1317-60-8	UVCB	inorganic	0	0	0	1	1	1	0	0	0	0	3	3	3	1
215-277-5	1317-61-9	mono	inorganic	3	1	4	23	19	3	3	2	3	2	10	63	127	2.01587
215-282-2	1317-80-2	mono	inorganic	8	0	0	20	17	0	0	0	0	0	3	45	109	2.42222
215-284-3	1318-23-6	mono	inorganic	10	0	0	21	20	1	1	0	1	0	6	54	238	4.40741
215-290-6	1319-46-6	multi	inorganic	4	0	0	1	1	0	0	0	0	0	3	6	25	4.16667
215-293-2	1319-77-3	multi	organic	3	0	0	4	5	0	0	3	0	0	4	15	30	2
215-304-0	1320-51-0	mono	organic	1	0	0	2	1	0	0	0	0	0	3	4	8	2
215-311-9	1321-12-6	UVCB	organic	0	0	0	2	0	0	0	0	0	0	1	2	3	1.5
215-385-2	1324-76-1	mono	organic	0	0	0	0	1	0	0	0	0	0	1	1	2	2
215-397-8	1325-54-8	multi	organic	2	0	0	2	5	0	0	0	0	0	3	9	21	2.33333
215-475-1	1327-36-2	UVCB	inorganic	2	0	0	4	2	0	0	0	0	0	3	8	16	2
215-477-2	1327-41-9	mono	inorganic	15	0	1	30	34	2	1	4	4	2	9	93	457	4.91398
215-478-8	1327-43-1	UVCB	inorganic	1	0	0	2	2	0	0	0	0	0	3	5	10	2
215-481-4	1327-53-3	mono	inorganic	3	1	0	7	4	0	0	0	1	0	5	16	27	1.6875
215-524-7	1328-53-6	UVCB	organometallic	1	0	0	7	12	0	0	4	0	0	4	24	68	2.83333
215-540-4	1330-43-4	mono	inorganic	27	8	0	37	30	3	5	2	3	1	9	116	202	1.74138
215-542-5	1330-61-6	UVCB	organic	1	0	0	2	1	0	0	0	0	0	3	4	13	3.25
215-553-5	1330-86-5	UVCB	organic	2	0	0	5	3	0	0	0	0	0	3	10	18	1.8
215-572-9	1332-65-6	mono	inorganic	15	0	1	32	62	3	11	5	1	1	9	131	620	4.73282
215-575-5	1332-77-0	mono	inorganic	25	8	0	30	27	3	4	0	3	1	8	101	183	1.81188
215-578-1	1333-07-9	mono	organic	1	0	0	3	2	0	0	0	0	0	3	6	19	3.16667
215-608-3	1333-83-1	mono	inorganic	1	0	0	2	3	1	0	0	0	0	4	7	28	4
215-609-9	1333-86-4	mono	element	3	0	0	4	11	0	0	0	0	0	3	18	22	1.22222
215-628-2	1335-30-4	UVCB	inorganic	1	0	0	2	2	0	0	0	0	0	3	5	10	2
215-635-0	1335-46-2	multi	organic	1	0	0	1	1	0	0	1	0	0	4	4	17	4.25
215-662-8	1338-24-5	UVCB	petroleum product	2	0	0	2	4	0	0	0	0	0	3	8	39	4.875
215-663-3	1338-39-2	UVCB	organic	2	0	0	6	3	0	0	0	0	0	3	11	22	2
215-664-9	1338-41-6	UVCB	organic	1	0	0	2	1	0	0	0	0	0	3	4	6	1.5
215-676-4	1341-49-7	mono	inorganic	2	0	0	5	14	2	0	0	0	0	4	23	65	2.82609
215-684-8	1344-00-9	UVCB	inorganic	1	0	0	2	1	0	0	0	0	0	3	4	7	1.75
215-685-3	1344-01-0	UVCB	inorganic	1	0	0	1	1	0	0	0	0	0	3	3	15	5
215-687-4	1344-09-8	UVCB	inorganic	2	0	0	9	7	0	2	4	0	0	5	24	39	1.625
215-691-6	1344-28-1	mono	inorganic	30	0	1	62	72	4	4	0	4	1	8	178	889	4.99438
215-693-7	1344-37-2	mono	inorganic	4	0	0	5	4	0	0	4	0	0	4	17	47	2.76471
215-695-8	1344-43-0	mono	inorganic	0	0	0	2	0	0	0	0	0	0	1	2	6	3
215-710-8	1344-95-2	UVCB	inorganic	2	0	0	2	2	0	0	0	0	0	3	6	14	2.33333
215-713-4	1345-04-6	mono	inorganic	11	1	2	25	39	2	1	4	4	0	9	89	221	2.48315
215-716-0	1345-07-9	mono	inorganic	1	0	0	1	1	0	0	0	0	0	3	3	11	3.66667
215-721-8	1345-25-1	mono	inorganic	0	0	0	3	5	1	0	0	0	0	3	9	15	1.66667
215-863-0	1435-71-8	mono	organic	0	0	0	0	1	0	0	0	0	0	1	1	1	1
215-903-7	1448-36-8	mono	organic	0	0	0	2	1	0	0	0	0	0	2	3	3	1
215-925-7	1453-58-3	mono	organic	1	0	0	1	1	0	0	0	0	0	3	3	7	2.33333
215-947-7	1458-18-0	mono	organic	1	0	0	1	0	0	0	0	0	0	2	2	7	3.5
215-951-9	1459-93-4	mono	organic	1	0	0	1	1	0	0	0	0	0	3	3	9	3
215-958-7	1461-22-9	mono	organometallic	6	0	0	8	6	0	0	0	0	0	3	20	41	2.05
215-960-8	1461-25-2	mono	organometallic	1	0	0	3	3	0	0	3	0	0	4	10	21	2.1
216-032-5	1477-55-0	mono	organic	2	0	0	3	3	0	0	1	0	0	4	9	33	3.66667
216-074-4	1490-04-6	tie	organic	1	0	0	2	1	0	0	0	0	0	3	4	11	2.75
216-087-5	1493-13-6	mono	organic	1	0	0	1	1	0	0	0	0	0	3	3	7	2.33333
216-133-4	1506-02-1	mono	organic	1	0	0	3	4	0	0	0	0	0	3	8	28	3.5
216-223-3	1530-32-1	mono	organic	2	0	0	1	2	0	0	0	0	0	3	5	6	1.2
216-316-9	1558-25-4	mono	organic	1	0	0	1	1	0	0	0	0	0	3	3	8	2.66667
216-319-5	1558-33-4	mono	organic	0	0	0	2	0	0	0	0	0	0	1	2	6	3
216-333-1	1560-69-6	mono	inorganic	9	3	8	53	25	3	6	5	4	1	10	117	510	4.35897
216-341-5	1561-92-8	mono	organic	1	0	0	1	1	0	0	0	0	0	3	3	5	1.66667
216-343-6	1562-00-1	mono	organic	1	0	0	3	1	0	0	0	0	0	3	5	9	1.8
216-372-4	1569-01-3	mono	organic	1	0	0	1	1	0	0	0	0	0	3	3	7	2.33333
216-374-5	1569-02-4	mono	organic	3	0	0	4	5	0	0	1	0	0	4	13	25	1.92308
216-378-7	1569-69-3	mono	organic	1	0	0	1	0	0	0	0	0	0	2	2	5	2.5
216-381-3	1570-64-5	mono	organic	1	0	0	2	0	0	0	1	1	0	4	5	11	2.2
216-431-4	1583-59-1	mono	organic	0	0	0	0	1	0	0	0	0	0	1	1	1	1
216-544-9	1609-86-5	mono	organic	0	0	0	0	2	0	0	0	0	0	1	2	3	1.5
216-613-3	1624-62-0	mono	organic	0	0	0	1	1	0	0	1	0	0	3	3	3	1
216-643-7	1633-05-2	mono	inorganic	3	1	1	13	5	0	0	3	1	0	7	27	51	1.88889
216-653-1	1634-04-4	mono	organic	4	0	0	17	15	2	2	1	0	1	7	42	59	1.40476
216-676-7	1638-86-4	mono	organic	0	0	0	0	1	0	0	0	0	0	1	1	4	4
216-699-2	1643-19-2	mono	organic	2	0	0	2	1	0	0	0	2	0	4	7	9	1.28571
216-700-6	1643-20-5	mono	organic	8	0	0	7	8	0	0	0	0	0	3	23	77	3.34783
216-721-0	1653-19-6	mono	organic	2	0	0	2	2	0	0	0	0	0	3	6	20	3.33333
216-731-5	1655-07-8	mono	organic	2	0	0	2	1	0	0	0	0	0	3	5	9	1.8
216-768-7	1663-39-4	mono	organic	7	0	0	9	9	0	0	1	0	0	4	26	98	3.76923
216-904-5	1694-31-1	mono	organic	0	0	0	1	0	0	0	0	0	0	1	1	1	1
216-913-4	1696-20-4	mono	organic	2	0	0	3	1	0	0	0	0	0	3	6	26	4.33333
216-940-1	1704-62-7	mono	organic	1	0	0	1	1	0	0	0	0	0	3	3	15	5
216-957-4	1708-29-8	mono	organic	0	0	0	2	1	0	0	0	0	0	2	3	3	1
216-971-0	1709-70-2	mono	organic	1	0	0	2	2	0	0	0	0	0	3	5	10	2
217-007-1	1719-58-0	mono	organic	2	0	0	2	2	0	0	0	0	0	3	6	28	4.66667
217-031-2	1724-39-6	mono	organic	2	0	0	2	1	0	0	0	0	0	3	5	11	2.2
217-090-4	1738-25-6	mono	organic	1	0	0	1	1	0	0	1	0	0	4	4	12	3
217-101-2	1739-84-0	mono	organic	1	0	0	1	1	0	0	0	0	0	3	3	8	2.66667
217-126-9	1746-23-2	mono	organic	1	0	0	4	6	0	0	0	0	0	3	11	20	1.81818
217-157-8	1758-73-2	mono	organic	3	0	0	5	3	0	0	0	0	0	3	11	25	2.27273
217-164-6	1760-24-3	mono	organic	4	0	0	4	3	0	0	0	0	0	3	11	33	3
217-168-8	1761-71-3	mono	organic	2	0	0	8	4	0	0	0	0	0	3	14	56	4
217-175-6	1762-95-4	mono	inorganic	2	1	0	4	10	0	0	0	1	0	5	18	37	2.05556
217-204-2	1774-47-6	mono	organic	1	0	0	1	0	0	0	0	0	0	2	2	3	1.5
217-218-9	1779-49-3	mono	organic	0	0	0	1	0	0	0	0	0	0	1	1	3	3
217-284-9	1798-50-1	mono	organic	0	0	0	0	1	0	0	0	0	0	1	1	3	3
217-285-4	1798-60-3	mono	organic	0	0	0	1	0	0	0	0	0	0	1	1	3	3
217-316-1	1809-19-4	mono	organic	3	0	0	5	3	0	0	0	0	0	3	11	26	2.36364
217-385-8	1830-54-2	mono	organic	0	0	0	0	1	0	0	0	0	0	1	1	4	4
217-420-7	1843-03-4	mono	organic	1	0	0	2	1	0	0	0	0	0	3	4	7	1.75
217-421-2	1843-05-6	mono	organic	2	0	0	2	3	0	0	0	0	0	3	7	14	2
217-440-6	1852-04-6	mono	organic	1	0	0	1	1	0	0	0	0	0	3	3	4	1.33333
217-443-2	1852-17-1	mono	organic	2	0	0	3	1	0	0	0	0	0	3	6	11	1.83333
217-461-0	1860-26-0	mono	organic	1	0	0	4	2	0	0	0	0	0	3	7	28	4
217-496-1	1873-88-7	mono	organic	2	0	0	3	3	0	0	0	0	0	3	8	21	2.625
217-533-1	1879-09-0	mono	organic	1	0	0	2	2	0	0	0	0	0	3	5	17	3.4
217-547-8	1885-14-9	mono	organic	0	0	0	0	1	0	0	0	0	0	1	1	4	4
217-568-2	1889-67-4	mono	organic	1	0	0	1	1	0	0	0	0	0	3	3	13	4.33333
217-589-7	1897-52-5	mono	organic	0	0	0	0	1	0	0	0	0	0	1	1	3	3
217-617-8	1912-24-9	mono	organic	1	0	0	1	0	0	0	0	0	0	2	2	6	3
217-668-6	1927-95-3	mono	organic	0	0	0	1	0	0	0	0	0	0	1	1	6	6
217-682-2	1929-82-4	mono	organic	0	0	0	2	1	0	2	0	0	0	3	5	10	2
217-727-6	1941-30-6	mono	organic	0	0	0	1	1	0	0	0	0	0	2	2	4	2
217-752-2	1948-33-0	mono	organic	1	0	0	3	4	0	1	0	0	0	4	9	9	1
217-775-8	1951-97-9	mono	organic	2	0	0	3	2	0	0	0	0	0	3	7	7	1
217-793-6	1955-46-0	mono	organic	2	0	0	3	5	0	0	0	0	0	3	10	10	1
217-803-9	1962-75-0	mono	organic	1	0	0	2	2	0	0	0	0	0	3	5	13	2.6
217-830-6	1975-78-6	mono	organic	0	0	0	1	0	0	0	0	0	0	1	1	1	1
217-886-1	1999-85-5	mono	organic	2	0	0	3	2	0	0	0	0	0	3	7	13	1.85714
217-895-0	2001-94-7	mono	organic	3	0	0	2	0	0	0	0	0	0	2	5	19	3.8
217-915-8	2008-39-1	mono	organic	2	0	0	3	2	0	0	0	1	0	4	8	25	3.125
217-983-9	2031-67-6	mono	organic	2	0	0	3	4	0	0	0	0	0	3	9	13	1.44444
218-056-1	2043-57-4	mono	organic	0	0	0	0	1	0	0	0	0	0	1	1	1	1
218-058-2	2044-56-6	mono	organic	2	0	0	4	3	0	0	0	0	0	3	9	15	1.66667
218-059-8	2044-64-6	mono	organic	1	0	0	1	2	0	0	0	0	0	3	4	8	2
218-076-0	2049-95-8	mono	organic	1	0	0	1	0	0	0	0	0	0	2	2	5	2.5
218-089-1	2050-46-6	mono	organic	1	0	0	1	0	0	0	0	0	0	2	2	10	5
218-121-4	2051-49-2	mono	organic	1	0	0	1	0	0	0	0	0	0	2	2	2	1
218-145-5	2052-25-7	mono	organic	1	0	0	1	1	0	0	0	0	0	3	3	9	3
218-216-0	2082-79-3	mono	organic	1	0	0	2	2	0	0	0	0	0	3	5	6	1.2
218-218-1	2082-81-7	mono	organic	1	0	0	1	1	0	0	0	0	0	3	3	14	4.66667
218-267-9	2100-42-7	mono	organic	1	0	0	3	0	0	0	0	0	0	2	4	8	2
218-336-3	2123-24-2	mono	organic	1	0	0	3	2	0	0	0	0	0	3	6	14	2.33333
218-377-7	2136-89-2	mono	organic	0	0	0	1	1	0	0	0	0	0	2	2	5	2.5
218-378-2	2137-18-0	mono	organic	1	0	0	0	0	0	0	0	0	0	1	1	1	1
218-407-9	2144-53-8	mono	organic	3	0	0	4	4	0	0	0	0	0	3	11	22	2
218-414-7	2146-71-6	mono	organic	1	0	0	2	1	0	0	0	0	0	3	4	8	2
218-463-4	2156-97-0	mono	organic	1	0	0	2	2	0	0	0	0	0	3	5	17	3.4
218-485-4	2162-73-4	mono	organic	3	0	0	8	3	0	0	0	0	0	3	14	31	2.21429
218-487-5	2162-74-5	mono	organic	1	0	0	4	2	0	0	0	0	0	3	7	14	2
218-491-7	2163-00-0	mono	organic	2	0	0	1	2	0	0	0	0	0	3	5	12	2.4
218-561-7	2182-55-0	mono	organic	1	0	0	2	1	0	0	0	0	0	3	4	7	1.75
218-577-4	2186-92-7	mono	organic	1	0	0	1	1	0	0	0	0	0	3	3	10	3.33333
218-645-3	2210-79-9	mono	organic	1	0	0	2	3	0	0	0	0	0	3	6	9	1.5
218-664-7	2212-81-9	mono	organic	1	0	0	1	1	0	0	0	0	0	3	3	5	1.66667
218-679-9	2215-35-2	UVCB	organometallic	1	0	0	2	2	0	0	0	0	0	3	5	15	3
218-690-9	2216-51-5	mono	organic	1	0	0	1	1	0	0	0	0	0	3	3	13	4.33333
218-712-7	2217-40-5	multi	organic	0	0	0	1	0	0	0	0	0	0	1	1	3	3
218-747-8	2224-33-1	mono	organic	3	0	0	6	6	0	0	0	0	0	3	15	37	2.46667
218-760-9	2226-96-2	mono	organic	1	0	0	2	1	0	0	0	0	0	3	4	14	3.5
218-780-8	2234-16-4	mono	organic	0	0	0	0	3	0	0	0	0	0	1	3	4	1.33333
218-787-6	2235-00-9	mono	organic	1	0	0	1	1	0	0	0	0	0	3	3	16	5.33333
218-792-3	2235-46-3	mono	organic	0	0	0	2	2	0	0	0	0	0	2	4	4	1
218-817-8	2243-62-1	mono	organic	1	0	0	3	2	0	0	2	0	0	4	8	21	2.625
218-849-2	2253-52-3	mono	organic	1	0	0	1	1	0	0	0	0	0	3	3	7	2.33333
218-871-2	2269-22-9	mono	no info	6	0	0	6	5	0	0	0	0	0	3	17	44	2.58824
218-878-0	2272-11-9	UVCB	organic	1	0	0	2	2	0	0	0	0	0	3	5	10	2
218-915-0	2280-49-1	mono	organic	1	0	0	1	1	0	0	0	0	0	3	3	10	3.33333
218-980-5	2306-88-9	mono	organic	1	0	0	3	2	0	0	0	0	0	3	6	14	2.33333
219-006-1	2312-35-8	mono	organic	0	0	0	2	5	0	0	0	0	0	2	7	17	2.42857
219-110-7	2362-14-3	mono	organic	1	0	0	1	1	0	0	0	0	0	3	3	9	3
219-137-4	2370-88-9	mono	organic	1	0	0	1	0	0	0	0	0	0	2	2	6	3
219-145-8	2372-82-9	mono	organic	2	0	0	2	2	0	0	0	0	0	3	6	20	3.33333
219-147-9	2373-38-8	mono	organic	1	0	0	1	2	0	0	0	0	0	3	4	26	6.5
219-194-5	2385-77-5	mono	organic	1	0	0	1	1	0	0	0	0	0	3	3	10	3.33333
219-207-4	2386-87-0	mono	organic	1	0	0	1	1	0	0	0	0	0	3	3	15	5
219-247-2	2393-23-9	mono	organic	0	0	0	0	1	0	0	0	0	0	1	1	1	1
219-280-2	2402-58-6	mono	organic	1	0	0	1	1	0	0	0	0	0	3	3	10	3.33333
219-283-9	2402-79-1	mono	organic	1	0	0	2	1	0	0	0	0	0	3	4	29	7.25
219-291-2	2403-88-5	mono	organic	2	0	0	4	5	0	0	0	0	0	3	11	17	1.54545
219-292-8	2403-89-6	mono	organic	0	0	0	1	0	0	0	0	0	0	1	1	1	1
219-295-4	2404-44-6	mono	organic	0	0	0	0	1	0	0	0	0	0	1	1	1	1
219-314-6	2409-55-4	mono	organic	1	0	0	1	6	0	0	2	0	0	4	10	13	1.3
219-323-5	2414-98-4	mono	organometallic	13	0	0	20	9	0	1	0	0	2	5	45	95	2.11111
219-330-3	2416-94-6	mono	organic	1	0	0	1	1	0	0	0	0	0	3	3	11	3.66667
219-340-8	2420-17-9	mono	organic	1	0	0	1	0	0	0	0	0	0	2	2	10	5
219-348-1	2421-28-5	mono	organic	1	0	0	1	1	0	0	0	0	0	3	3	9	3
219-351-8	2422-91-5	mono	organic	1	0	0	1	1	0	0	0	0	0	3	3	9	3
219-370-1	2425-77-6	mono	organic	3	0	0	3	4	0	0	0	0	0	3	10	31	3.1
219-371-7	2425-79-8	UVCB	organic	1	0	0	1	1	0	0	0	0	0	3	3	18	6
219-372-2	2425-85-6	mono	organic	1	0	0	2	1	0	0	0	0	0	3	4	6	1.5
219-397-9	2431-50-7	mono	organic	1	0	0	1	1	0	0	0	0	0	3	3	5	1.66667
219-401-9	2432-11-3	mono	organic	0	0	0	1	0	0	0	0	0	0	1	1	6	6
219-417-6	2432-99-7	mono	organic	1	0	0	1	1	0	0	1	0	0	4	4	10	2.5
219-440-1	2437-25-4	mono	organic	0	0	0	0	1	0	0	0	0	0	1	1	2	2
219-460-0	2439-35-2	mono	organic	6	0	0	7	6	0	0	1	0	0	4	20	49	2.45
219-470-5	2440-22-4	mono	organic	1	0	0	2	2	0	0	0	0	0	3	5	13	2.6
219-514-3	2451-62-9	multi	organic	1	0	0	1	1	0	0	0	0	0	3	3	3	1
219-518-5	2452-01-9	mono	no info	44	0	7	52	32	1	21	14	4	2	9	177	423	2.38983
219-535-8	2457-01-4	mono	inorganic	6	0	0	14	9	0	0	1	1	0	5	31	72	2.32258
219-542-6	2458-08-4	mono	organic	1	0	0	1	1	0	0	0	0	0	3	3	14	4.66667
219-553-6	2461-15-6	mono	organic	1	0	0	1	2	0	0	0	0	0	3	4	8	2
219-606-3	2478-10-6	mono	organic	1	0	0	1	1	0	0	0	0	0	3	3	11	3.66667
219-637-2	2487-90-3	mono	organic	1	0	0	1	1	0	0	0	0	0	3	3	6	2
219-641-4	2489-05-6	mono	organic	9	0	0	48	40	11	9	3	5	0	7	125	227	1.816
219-660-8	2492-26-4	mono	organic	3	0	0	4	10	0	0	0	0	0	3	17	35	2.05882
219-668-1	2494-88-4	mono	organic	0	0	0	1	2	0	0	0	0	0	2	3	3	1
219-669-7	2494-89-5	mono	organic	0	0	0	0	1	0	0	0	0	0	1	1	3	3
219-672-3	2495-27-4	mono	organic	2	0	0	2	4	0	0	0	0	0	3	8	17	2.125
219-674-4	2495-37-6	mono	organic	1	0	0	1	2	0	0	0	0	0	3	4	19	4.75
219-702-5	2500-88-1	mono	organic	1	0	0	2	1	0	0	0	0	0	3	4	4	1
219-730-8	2512-29-0	mono	organic	3	0	0	7	1	0	0	0	0	0	3	11	29	2.63636
219-741-8	2517-43-3	mono	organic	1	0	0	1	1	0	0	0	0	0	3	3	4	1.33333
219-754-9	2524-03-0	mono	organic	1	0	0	1	1	0	0	0	0	0	3	3	7	2.33333
219-755-4	2524-04-1	mono	organic	1	0	0	1	0	0	0	0	0	0	2	2	7	3.5
219-764-3	2526-62-7	mono	tie	1	0	0	1	1	0	0	0	0	0	3	3	9	3
219-775-3	2528-61-2	mono	organic	2	1	0	4	5	0	0	0	0	0	4	12	27	2.25
219-784-2	2530-83-8	mono	inorganic	3	0	0	4	4	0	0	1	0	0	4	12	34	2.83333
219-785-8	2530-85-0	mono	organic	2	0	0	2	2	0	0	1	0	0	4	7	17	2.42857
219-787-9	2530-87-2	mono	organic	1	0	0	1	1	0	0	0	0	0	3	3	9	3
219-799-4	2536-05-2	mono	organic	1	0	0	3	3	0	1	0	0	0	4	8	12	1.5
219-835-9	2549-53-3	mono	organic	2	0	0	2	4	0	0	0	0	0	3	8	17	2.125
219-842-7	2550-02-9	mono	organic	2	0	0	4	2	0	0	0	0	0	3	8	19	2.375
219-844-8	2550-06-3	mono	organic	1	0	0	1	1	0	0	0	0	0	3	3	9	3
219-847-4	2550-26-7	mono	organic	1	0	0	1	1	0	0	0	0	0	3	3	7	2.33333
219-854-2	2551-62-4	mono	inorganic	1	0	0	1	1	0	0	0	0	0	3	3	3	1
219-863-1	2554-06-5	mono	organic	6	0	0	9	11	0	0	0	0	0	3	26	77	2.96154
219-909-0	2568-90-3	mono	organic	2	0	0	3	2	0	0	0	0	0	3	7	13	1.85714
219-941-5	2579-20-6	multi	organic	1	0	0	1	1	0	0	0	0	0	3	3	19	6.33333
219-949-9	2580-78-1	mono	organic	1	0	0	1	4	0	0	0	0	0	3	6	22	3.66667
219-956-7	2582-30-1	mono	organic	1	0	0	1	1	0	0	0	0	0	3	3	9	3
220-011-6	2602-34-8	mono	organic	1	0	0	2	1	0	0	0	0	0	3	4	16	4
220-020-5	2605-79-0	mono	organic	9	0	0	7	8	0	0	0	0	0	3	24	79	3.29167
220-040-4	2612-57-9	mono	organic	1	0	0	5	2	0	0	0	0	0	3	8	10	1.25
220-098-0	2627-86-3	mono	organic	1	0	0	1	1	0	0	0	0	0	3	3	7	2.33333
220-099-6	2627-95-4	mono	organic	1	0	0	2	1	0	0	0	0	0	3	4	10	2.5
220-150-2	2643-07-4	mono	organic	1	0	0	1	1	0	0	0	0	0	3	3	12	4
220-237-5	2680-03-7	mono	organic	1	0	0	1	1	0	0	0	0	0	3	3	9	3
220-250-6	2687-91-4	mono	organic	1	0	0	2	1	0	0	0	0	0	3	4	15	3.75
220-260-0	2691-41-0	mono	organic	2	0	0	2	4	0	1	0	0	0	4	9	13	1.44444
220-290-4	2702-72-9	mono	organic	1	0	0	3	2	0	0	0	1	0	4	7	17	2.42857
220-292-5	2705-87-5	mono	organic	1	0	0	1	1	0	0	0	0	0	3	3	19	6.33333
220-329-5	2720-73-2	mono	organic	2	1	0	11	28	0	0	0	2	0	5	44	69	1.56818
220-358-3	2736-23-4	mono	organic	0	0	0	0	1	0	0	0	0	0	1	1	1	1
220-395-5	2752-17-2	mono	organic	2	0	0	2	2	0	0	0	0	0	3	6	12	2
220-449-8	2768-02-7	mono	tie	4	0	0	5	4	0	0	0	0	0	3	13	25	1.92308
220-474-4	2778-42-9	mono	organic	1	0	0	1	2	0	0	0	0	0	3	4	11	2.75
220-479-1	2781-00-2	mono	organic	1	0	0	1	2	0	0	0	0	0	3	4	7	1.75
220-481-2	2781-10-4	UVCB	organometallic	1	0	0	1	3	0	0	0	0	0	3	5	8	1.6
220-491-7	2783-94-0	mono	organic	3	0	0	3	2	0	0	0	0	0	3	8	8	1
220-509-3	2786-76-7	mono	organic	4	0	0	4	3	0	0	0	0	0	3	11	31	2.81818
220-548-6	2807-30-9	mono	organic	1	0	0	1	1	0	0	0	0	0	3	3	4	1.33333
220-552-8	2809-21-4	mono	organic	6	0	0	8	8	0	1	1	0	0	5	24	48	2
220-562-2	2814-77-9	mono	organic	1	0	0	3	1	0	0	0	0	0	3	5	8	1.6
220-612-3	2835-68-9	mono	organic	0	0	0	0	1	0	0	0	0	0	1	1	2	2
220-666-8	2855-13-2	mono	organic	1	0	0	5	1	0	0	1	0	0	4	8	29	3.625
220-688-8	2867-47-2	mono	organic	2	0	0	4	4	0	0	2	0	0	4	12	26	2.16667
220-713-2	2873-97-4	mono	organic	1	0	0	1	1	0	0	0	0	0	3	3	6	2
220-767-7	2893-78-9	mono	organic	4	0	0	8	9	0	0	0	0	0	3	21	44	2.09524
220-778-7	2896-70-0	mono	organic	1	0	0	2	1	0	0	0	0	0	3	4	13	3.25
220-816-2	2906-12-9	mono	organic	0	0	0	0	1	0	0	0	0	0	1	1	1	1
220-822-5	2909-38-8	mono	organic	2	0	0	3	2	0	0	0	0	0	3	7	12	1.71429
220-836-1	2915-57-3	mono	organic	1	0	0	2	1	0	0	0	0	0	3	4	9	2.25
220-860-2	2920-38-9	mono	organic	1	0	0	1	1	0	0	0	0	0	3	3	3	1
220-877-5	2923-16-2	mono	organic	3	0	0	3	1	0	0	0	1	0	4	8	33	4.125
220-912-4	2935-90-2	mono	organic	2	0	0	1	1	0	0	0	0	0	3	4	26	6.5
220-941-2	2943-75-1	mono	organic	2	0	0	4	3	0	0	0	0	0	3	9	23	2.55556
220-971-6	2950-43-8	mono	inorganic	1	0	0	3	3	0	0	0	0	0	3	7	16	2.28571
221-066-9	2996-92-1	mono	organic	2	0	0	2	2	0	0	0	0	0	3	6	17	2.83333
221-070-0	2997-92-4	mono	organic	1	0	0	2	2	0	0	0	1	0	4	6	20	3.33333
221-110-7	3006-82-4	mono	organic	2	0	0	2	1	0	0	0	0	0	3	5	16	3.2
221-111-2	3006-86-8	mono	organic	1	0	0	1	1	0	0	0	0	0	3	3	11	3.66667
221-129-0	3009-97-0	mono	organic	0	0	0	0	1	0	0	0	0	0	1	1	4	4
221-140-0	3010-96-6	multi	organic	1	0	0	1	1	0	0	0	0	0	3	3	6	2
221-201-1	3030-47-5	mono	organic	1	0	0	2	2	0	0	0	0	0	3	5	19	3.8
221-209-5	3031-66-1	mono	organic	2	0	0	1	1	0	0	0	0	0	3	4	11	2.75
221-220-5	3033-62-3	mono	organic	2	0	0	1	1	0	0	0	0	0	3	4	22	5.5
221-221-0	3033-77-0	mono	organic	4	0	0	10	7	0	0	0	0	0	3	21	51	2.42857
221-242-5	3039-83-6	mono	organic	1	0	0	1	2	0	0	0	0	0	3	4	19	4.75
221-254-0	3047-32-3	mono	organic	1	0	0	1	1	0	0	0	0	0	3	3	14	4.66667
221-255-6	3047-33-4	mono	organic	3	0	0	4	5	0	0	0	0	0	3	12	27	2.25
221-259-8	3048-64-4	mono	organic	2	0	0	2	2	0	0	0	0	0	3	6	12	2
221-264-5	3049-71-6	mono	organic	1	0	0	3	5	0	0	0	1	0	4	10	25	2.5
221-304-1	3061-75-4	mono	organic	2	0	0	3	2	0	0	0	0	0	3	7	15	2.14286
221-336-6	3069-29-2	mono	organic	1	0	0	2	1	0	0	0	0	0	3	4	11	2.75
221-338-7	3069-40-7	mono	organic	2	0	0	2	2	0	0	0	0	0	3	6	12	2
221-374-3	3081-01-4	mono	organic	10	0	0	14	16	0	0	0	0	0	3	40	70	1.75
221-375-9	3081-14-9	mono	organic	9	0	0	12	14	1	0	0	0	0	4	36	61	1.69444
221-410-8	3087-36-3	mono	organometallic	5	0	0	11	4	0	0	0	5	0	4	25	68	2.72
221-416-0	3088-31-1	mono	organic	4	0	0	3	3	0	0	0	0	1	4	11	11	1
221-423-9	3089-16-5	mono	organic	3	0	0	4	3	0	0	0	0	0	3	10	26	2.6
221-424-4	3089-17-6	mono	organic	3	0	0	4	3	0	0	0	0	0	3	10	26	2.6
221-435-4	3091-25-6	mono	organometallic	1	0	0	1	1	0	0	1	0	0	4	4	5	1.25
221-453-2	3101-60-8	mono	organic	1	0	0	1	1	0	0	0	0	0	3	3	4	1.33333
221-486-2	3115-49-9	mono	organic	1	0	0	2	2	0	0	0	0	0	3	5	18	3.6
221-499-3	3121-61-7	mono	organic	1	0	0	3	1	0	0	0	0	0	3	5	12	2.4
221-541-0	3140-73-6	mono	organic	0	0	0	1	0	0	0	0	0	0	1	1	1	1
221-573-5	3147-75-9	mono	organic	1	0	0	4	1	0	0	0	0	0	3	6	13	2.16667
221-576-1	3148-73-0	mono	organic	1	1	0	1	1	0	0	0	0	0	4	4	9	2.25
221-605-8	3159-62-4	mono	organometallic	3	0	0	4	5	0	0	0	0	0	3	12	20	1.66667
221-621-5	3164-34-9	mono	organic	1	0	0	1	0	0	0	0	0	0	2	2	2	1
221-625-7	3164-85-0	mono	inorganic	5	0	0	14	11	0	0	0	0	0	3	30	67	2.23333
221-641-4	3173-72-6	mono	organic	1	0	0	2	1	0	0	0	0	0	3	4	10	2.5
221-657-1	3179-47-3	mono	organic	1	0	0	1	2	0	0	0	0	0	3	4	14	3.5
221-659-2	3179-63-3	mono	organic	1	0	0	2	1	0	0	0	0	0	3	4	17	4.25
221-660-8	3179-76-8	mono	organic	2	0	0	2	1	0	0	0	0	0	3	5	15	3
221-661-3	3179-80-4	mono	organic	1	0	0	1	0	0	0	0	0	0	2	2	7	3.5
221-717-7	3209-22-1	mono	organic	4	0	0	5	3	0	0	0	0	0	3	12	20	1.66667
221-787-9	3234-85-3	mono	organic	1	0	0	1	1	0	0	0	0	0	3	3	14	4.66667
221-800-8	3238-40-2	mono	organic	1	0	0	1	1	0	0	0	0	0	3	3	4	1.33333
221-838-5	3251-23-8	mono	inorganic	17	0	1	41	71	3	11	5	1	1	9	151	678	4.49007
221-877-8	3266-23-7	mono	organic	1	0	0	1	1	0	0	1	0	0	4	4	12	3
221-882-5	3268-49-3	mono	organic	1	0	0	2	1	0	0	1	0	0	4	5	20	4
221-906-4	3277-26-7	mono	organic	3	0	0	4	3	0	0	0	0	0	3	10	36	3.6
221-921-6	3282-30-2	mono	organic	1	0	0	2	4	0	0	0	0	0	3	7	14	2
221-950-4	3290-92-4	mono	organic	1	0	0	1	2	0	0	0	0	0	3	4	14	3.5
221-967-7	3296-90-0	mono	organic	1	0	0	1	1	0	0	0	0	0	3	3	6	2
221-975-0	3302-10-1	mono	organic	1	0	0	1	8	0	0	0	0	0	3	10	22	2.2
222-020-0	3319-31-1	mono	organic	1	0	0	3	2	0	0	0	0	0	3	6	18	3
222-023-7	3320-83-0	mono	organic	2	0	0	3	1	0	0	0	0	0	3	6	15	2.5
222-037-3	3323-53-3	mono	organic	1	0	0	3	3	0	0	1	0	0	4	8	16	2
222-048-3	3327-22-8	mono	organic	2	0	0	8	9	0	0	2	0	0	4	21	44	2.09524
222-059-3	3332-27-2	mono	organic	7	0	0	5	7	0	0	0	0	0	3	19	69	3.63158
222-079-2	3338-24-7	mono	organic	2	0	0	2	1	0	0	0	0	0	3	5	10	2
222-093-9	3344-18-1	mono	no info	1	0	0	1	1	0	0	1	0	0	4	4	12	3
222-103-1	3349-36-8	mono	organometallic	1	0	0	2	2	0	0	0	0	0	3	5	9	1.8
222-111-5	3351-05-1	mono	organic	0	0	0	1	0	0	0	0	0	0	1	1	5	5
222-158-1	3373-59-9	mono	organic	1	0	0	1	0	0	0	0	0	0	2	2	6	3
222-182-2	3380-34-5	mono	organic	10	3	0	6	6	0	0	0	1	0	5	26	81	3.11538
222-207-7	3386-33-2	mono	organic	0	0	0	0	1	0	0	0	0	0	1	1	5	5
222-294-1	3407-42-9	mono	organic	2	0	0	2	3	0	0	0	0	0	3	7	8	1.14286
222-314-9	3423-25-4	mono	organic	0	0	0	1	0	0	0	0	0	0	1	1	5	5
222-315-4	3423-28-7	mono	organic	0	0	0	1	0	0	0	0	0	0	1	1	2	2
222-321-7	3425-61-4	mono	organic	2	0	0	1	0	0	0	0	0	0	2	3	9	3
222-323-8	3425-89-6	mono	organic	1	0	0	1	0	0	0	0	0	0	2	2	16	8
222-340-0	3437-84-1	mono	organic	1	0	0	2	1	0	0	0	0	0	3	4	9	2.25
222-359-4	3445-11-2	mono	organic	1	0	0	1	1	0	0	0	0	0	3	3	10	3.33333
222-374-6	3452-07-1	tie	organic	4	0	0	4	2	0	0	0	0	0	3	10	17	1.7
222-376-7	3452-97-9	mono	organic	1	0	0	3	3	0	0	0	0	0	3	7	14	2
222-389-8	3457-61-2	mono	organic	1	0	0	1	0	0	0	0	0	0	2	2	5	2.5
222-423-1	3467-59-2	mono	organic	0	0	0	0	1	0	0	0	0	0	1	1	5	5
222-429-4	3468-63-1	mono	organic	1	0	0	2	1	0	0	0	0	0	3	4	6	1.5
222-437-8	3470-98-2	mono	organic	1	0	0	2	1	0	0	0	0	0	3	4	17	4.25
222-492-8	3495-36-1	mono	inorganic	3	0	0	5	4	0	1	0	0	0	4	13	40	3.07692
222-530-3	3520-72-7	mono	organic	1	0	0	1	2	0	0	0	0	0	3	4	5	1.25
222-583-2	3542-36-7	mono	organometallic	1	0	0	4	1	0	0	0	0	0	3	6	10	1.66667
222-598-4	3547-33-9	mono	organic	0	0	0	1	4	0	0	0	0	0	2	5	8	1.6
222-619-7	3558-60-9	mono	organic	2	0	0	2	2	0	0	0	0	0	3	6	6	1
222-695-1	3576-88-3	mono	organic	1	0	0	2	1	0	0	0	0	0	3	4	16	4
222-733-7	3590-84-9	mono	organometallic	1	0	0	2	1	0	0	1	0	0	4	5	12	2.4
222-746-8	3598-16-1	mono	organic	1	0	0	1	0	0	0	0	0	0	2	2	5	2.5
222-818-9	3621-82-7	mono	organic	0	0	0	0	1	0	0	0	0	0	1	1	2	2
222-823-6	3622-84-2	mono	organic	1	0	0	1	1	0	0	0	0	0	3	3	10	3.33333
222-829-9	3624-77-9	UVCB	organic	2	0	0	1	1	0	0	0	0	0	3	4	10	2.5
222-852-4	3634-83-1	mono	organic	2	0	0	2	2	0	0	0	0	0	3	6	16	2.66667
222-883-3	3648-18-8	UVCB	organometallic	3	0	0	3	1	0	0	0	0	0	3	7	13	1.85714
222-960-1	3681-71-8	mono	organic	1	0	0	1	1	0	0	0	0	0	3	3	17	5.66667
222-980-0	3687-45-4	tie	organic	1	0	0	1	2	0	0	0	0	0	3	4	8	2
222-981-6	3687-46-5	mono	organic	1	0	0	3	2	0	0	2	0	0	4	8	11	1.375
223-032-9	3699-54-5	mono	organic	1	0	0	2	2	0	0	0	0	0	3	5	12	2.4
[truncated: 5,715 more rows]

## Sheet: TS7
TS7	Ecotox data available in REACH for CAS: 50-00-0; EC: 200-001-8, Formaldehyde
					Test with no 'endpoint' eliminated		Higher than' eliminated		lower than' eliminated					Only K1 and K2 retained			As long as study are K1 or K2, 'Adequation' is not used			Salt water excluded
Substance type	Origin	SSD.Group	Species.Name	Test CODE (same code = same test)	Endpoint	Duration (hours)	Qualifier low value	Low value (mg/L)	Qualifier high value	high value (mg/L)	Measured or Nominal	Test Material	Description Test Material	Klimisch	Study Type	Description Study Type	Adequation	pH	Salinity	WaterMedia	Guideline	DesGuid
Mono	organic	crustacean	daphnia magna	68479	empty	24	>	100	empty	1000	empty	empty	empty	2	experimental result	empty	empty	empty	empty	empty
Mono	organic	others	colpoda aspera	9389	ec10	72	empty	2.1	empty		empty	empty	empty	2	empty	experimental result	empty	empty	empty	empty	empty	empty
Mono	organic	others	vibrio harveyi	29016	ec50	1	empty	1.2	empty		empty	empty	empty	2	empty	experimental result	empty	empty	empty	empty
Mono	organic	others	vibrio harveyi	29016	ec50	5	empty	3.7	empty		empty	empty	empty	2	empty	experimental result	empty	empty	empty	empty
Mono	organic	others	colpoda aspera	9389	ec50	72	empty	5.39	empty		empty	empty	empty	2	empty	experimental result	empty	empty	empty	empty	empty	empty
Mono	organic	others	aliivibrio fischeri	82851	ec50	0.08	empty	8.29	empty	17.8	empty	empty	empty	2	empty	empty	empty	empty	empty	empty
Mono	organic	algae	entosiphon sulcatum	89880	empty	72	empty	22	empty		empty	empty	empty	2	empty	experimental result	empty	6.9	empty	empty	empty	empty
Mono	organic	others	chilomonas paramaecium	88816	empty	48	empty	4.5	empty		empty	empty	empty	2	empty	experimental result	empty	6.9	empty	empty	empty	empty
Mono	organic	others	uronema parduczi	85086	empty	20	empty	6.5	empty		empty	empty	empty	2	empty	experimental result	empty	6.9	empty	empty	empty	empty
Mono	organic	others	pseudomonas putida	48661	empty	16	empty	14	empty		empty	empty	empty	2	empty	experimental result	empty	empty	empty	empty	empty	empty
Mono	organic	others	alcaligenes sp.	14330	empty	72	empty	50	empty		empty	empty	empty	2	empty	experimental result	empty	empty	empty	empty	empty	empty
Mono	organic	fish	ameiurus melas	33147	lc50	96	empty	25.5	empty		empty	empty	empty	2	experimental result	empty	empty	empty	empty	empty
Mono	organic	fish	anguilla rostrata	39259	lc50	96	empty	31.1	empty		no data	no data	empty	2	experimental result	empty	empty	empty	empty	empty	empty	empty
Mono	organic	fish	trigonostigma heteromorpha	28911	lc50	48	empty	50	empty		empty	empty	empty	2	experimental result	empty	empty	empty	empty	empty	empty	empty
Mono	organic	fish	trigonostigma heteromorpha	28911	lc50	24	empty	76	empty		empty	empty	empty	2	experimental result	empty	empty	empty	empty	empty	empty	empty
Mono	organic	fish	anguilla rostrata	39259	lc50	96	empty	83.1	empty		no data	no data	empty	2	experimental result	empty	empty	empty	empty	empty	empty	empty
Mono	organic	fish	anguilla rostrata	39259	lc50	96	empty	122.1	empty		no data	no data	empty	2	experimental result	empty	empty	empty	empty	empty	empty	empty
Mono	organic	fish	oncorhynchus mykiss	22098	lc50	96	empty	440	empty	618	empty	empty	empty	2	empty	empty	empty	empty	empty	empty
Mono	organic	algae	microcystis aeruginosa	59813	empty	192	empty	0.39	empty		empty	empty	empty	3	empty	experimental result	empty	7	empty	empty	empty	empty
Mono	organic	others	pseudomonas fluorescens	50777	empty	16	empty	14	empty		empty	empty	empty	3	empty	experimental result	empty	7	empty	empty
Mono	organic	fish	morone saxatilis	71878	lc50	96	empty	1.84	empty		nominal	act. ingr.	value converted into mg formaldehyde/l by the applicant, considering concentration in formalin 37%	3	experimental result	empty	empty	measured daily, 8.5 ± 0.07	0, 5, 10, and 15 ppt	empty	empty	empty
Mono	organic	others	photobacterium phosphoreum	38194	ec50	0.5	ca.	16.5	empty		empty	empty	empty	4	empty	empty	empty	empty	empty	empty	other guideline:	microtox toxicity test
Mono	organic	crustacean	ceriodaphnia dubia	34397	ec50	96	empty	11.41	empty	12.87	empty	empty	empty	4	experimental result	empty	empty	empty	empty	empty
Mono	organic	crustacean	cypridopsis vidua	70199	ec50	96	empty	68.2	empty		meas. (not specified)	act. ingr.	empty	4	experimental result	empty	empty	empty	empty	empty	empty	empty
Mono	organic	plant	lemna minor	25852	ic50	504	empty	0.08	empty		empty	empty	empty	4	empty	experimental result	empty	empty	empty	empty	empty	empty
Mono	organic	plant	lemna minor	25852	ic50	504	empty	0.15	empty		empty	empty	empty	4	empty	experimental result	empty	empty	empty	empty	empty	empty
Mono	organic	plant	lemna minor	25852	ic50	504	empty	0.18	empty		empty	empty	empty	4	empty	experimental result	empty	empty	empty	empty	empty	empty
Mono	organic	anellidae	tubifex tubifex	14096	lc10	504	empty	0.08	empty		empty	empty	empty	4	experimental result	empty	empty	empty	empty	empty	empty	empty
Mono	organic	anellidae	tubifex tubifex	14096	lc50	504	empty	0.39	empty		empty	empty	empty	4	experimental result	empty	empty	empty	empty	empty	empty	empty
Mono	organic	crustacean	cypridopsis vidua	70199	lc50	96	empty	98.2	empty		meas. (not specified)	act. ingr.	empty	4	experimental result	empty	empty	empty	empty	empty	empty	empty
Mono	organic	fish	pimephales promelas	58495	lc50	96	empty	27.2	empty		empty	empty	empty	4	empty	empty	empty	empty	empty	empty
Mono	organic	fish	oncorhynchus mykiss	10516	lc50	96	empty	61.9	empty	106	empty	empty	empty	4	empty	empty	empty	empty	empty	empty
Mono	organic	fish	cyprinus carpio	55878	lc50	2	empty	74	empty		empty	empty	empty	4	empty	empty	empty	empty	empty	empty	eu method c.1 (acute toxicity for fish)	directive 84/449/eec
Mono	organic	fish	oncorhynchus mykiss	77982	lc50	96	empty	89.5	empty	112	empty	empty	empty	4	empty	empty	empty	empty	empty	empty
Mono	organic	fish	cyprinus carpio	41498	lc50	96	empty	101.69	empty		no data	no data	empty	4	experimental result	empty	empty	empty	empty	empty
Mono	organic	fish	oncorhynchus mykiss	73507	lc50	96	empty	118	empty		empty	empty	empty	4	empty	empty	empty	empty	empty	empty
Mono	organic	fish	cyprinus carpio	41498	lc50	96	empty	126.44	empty		no data	no data	empty	4	experimental result	empty	empty	empty	empty	empty
Mono	organic	crustacean	ceriodaphnia dubia	34397	loec	168	empty	3	empty		empty	empty	empty	4	experimental result	empty	empty	empty	empty	empty
Mono	organic	crustacean	ceriodaphnia dubia	34397	loec	168	empty	6	empty		empty	empty	empty	4	experimental result	empty	empty	empty	empty	empty
Mono	organic	crustacean	cypridopsis vidua	13326	loec	840	empty	50	empty		empty	act. ingr.	empty	4	experimental result	empty	empty	empty	empty	empty
Mono	organic	crustacean	ceriodaphnia dubia	34397	noec	168	empty	1	empty		empty	empty	empty	4	experimental result	empty	empty	empty	empty	empty
Mono	organic	crustacean	ceriodaphnia dubia	34397	noec	168	empty	3	empty		empty	empty	empty	4	experimental result	empty	empty	empty	empty	empty
Mono	organic	crustacean	cypridopsis vidua	13326	noec	840	empty	18.8	empty		meas. (not specified)	act. ingr.	empty	4	experimental result	empty	empty	empty	empty	empty
Mono	organic	crustacean	cypridopsis vidua	13326	noec	840	empty	25	empty		nominal	act. ingr.	empty	4	experimental result	empty	empty	empty	empty	empty
Mono	organic	crustacean	streptocephalus seali	81273	ec0	24	>	25	empty		empty	test mat.	empty	2	experimental result	empty	empty	empty	empty	freshwater	empty	empty
Mono	organic	fish	oryzias latipes	24365	loec	672	>=	48	empty		empty	test mat.	empty	2	supporting study	experimental result	empty	no data	not applicable	freshwater	oecd guideline 215 (fish, juvenile growth test)	empty
Mono	organic	fish	oryzias latipes	24365	noec	672	>=	48	empty		empty	test mat.	empty	2	supporting study	experimental result	empty	no data	not applicable	freshwater	oecd guideline 215 (fish, juvenile growth test)	empty
Mono	organic	crustacean	daphnia magna	22852	ec0	24	empty	11.6	empty		nominal	act. ingr.	formaldehyde 100%	2	experimental result	empty	supporting study	7.6 - 7.7 (stock cultures) 8.0 ± 0.2 (test cultures)	not applicable	freshwater	empty	empty
Mono	organic	crustacean	daphnia pulex	57126	ec10	48	empty	1.9	empty		nominal	act. ingr.	formaldehyde 100%	2	experimental result	empty	key study	8.4	not applicable	freshwater	oecd guideline 202 (daphnia sp. acute immobilisation test)	-1981
Mono	organic	crustacean	streptocephalus seali	81273	ec10	48	empty	25	empty		empty	test mat.	empty	2	experimental result	empty	empty	empty	empty	freshwater	empty	empty
Mono	organic	algae	raphidocelis subcapitata	61053	ec50	48	empty	2.627	empty		nominal	act. ingr.	empty	2	supporting study	experimental result	empty	empty	empty	freshwater	empty	empty
Mono	organic	algae	desmodesmus subspicatus	51706	ec50	72	empty	3.48	empty		nominal	act. ingr.	empty	2	key study	experimental result	empty	no data	not applicable	freshwater	oecd guideline 201 (alga, growth inhibition test)	iso 8692 (1989; din 38412 l9 and en 28692), din 38412 l33 (1991 a, b)
Mono	organic	algae	raphidocelis subcapitata	61053	ec50	48	empty	4.249	empty		nominal	act. ingr.	empty	2	supporting study	experimental result	empty	empty	empty	freshwater	empty	empty
Mono	organic	algae	desmodesmus subspicatus	51706	ec50	72	empty	4.89	empty		nominal	act. ingr.	empty	2	key study	experimental result	empty	no data	not applicable	freshwater	oecd guideline 201 (alga, growth inhibition test)	iso 8692 (1989; din 38412 l9 and en 28692), din 38412 l33 (1991 a, b)
Mono	organic	crustacean	daphnia pulex	57126	ec50	48	empty	5.8	empty		nominal	act. ingr.	formaldehyde 100%	2	experimental result	empty	key study	8.4	not applicable	freshwater	oecd guideline 202 (daphnia sp. acute immobilisation test)	-1981
Mono	organic	crustacean	daphnia magna	22852	ec50	24	empty	14.7	empty		nominal	act. ingr.	formaldehyde 100%	2	experimental result	empty	supporting study	7.6 - 7.7 (stock cultures) 8.0 ± 0.2 (test cultures)	not applicable	freshwater	empty	empty
Mono	organic	crustacean	daphnia magna	37239	ec50	48	empty	29	empty		nominal	act. ingr.	formaldehyde 100%	2	experimental result	empty	supporting study	no data	not applicable	freshwater	oecd guideline 202 (daphnia sp. acute immobilisation test)	-1981
Mono	organic	crustacean	daphnia magna	37239	ec50	24	empty	57	empty		nominal	act. ingr.	formaldehyde 100%	2	experimental result	empty	supporting study	no data	not applicable	freshwater	oecd guideline 202 (daphnia sp. acute immobilisation test)	-1981
Mono	organic	crustacean	daphnia pulex	57126	empty	48	empty	16.8	empty		nominal	act. ingr.	formaldehyde 100%	2	experimental result	empty	key study	8.4	not applicable	freshwater	oecd guideline 202 (daphnia sp. acute immobilisation test)	-1981
Mono	organic	crustacean	daphnia magna	22852	empty	24	empty	18.6	empty		nominal	act. ingr.	formaldehyde 100%	2	experimental result	empty	supporting study	7.6 - 7.7 (stock cultures) 8.0 ± 0.2 (test cultures)	not applicable	freshwater	empty	empty
Mono	organic	crustacean	daphnia magna	82416	empty	24	empty	77	empty		empty	test mat.	empty	2	experimental result	empty	empty	7.6-7.7	empty	freshwater	empty	empty
Mono	organic	fish	morone saxatilis	86011	empty	96	empty	4.4	empty		nominal	act. ingr.	formaldehyde 100%	2	experimental result	empty	key study	dilution water 8.2, no data during test	not applicable	freshwater	empty	empty
Mono	organic	fish	morone saxatilis	86011	empty	48	empty	7.4	empty		nominal	act. ingr.	formaldehyde 100%	2	experimental result	empty	key study	dilution water 8.2, no data during test	not applicable	freshwater	empty	empty
Mono	organic	fish	morone saxatilis	86011	empty	24	empty	19.2	empty		nominal	act. ingr.	formaldehyde 100%	2	experimental result	empty	key study	dilution water 8.2, no data during test	not applicable	freshwater	empty	empty
Mono	organic	fish	leuciscus idus	13726	empty	48	empty	22.8	empty	39	nominal	act. ingr.	formaldehyde 100%	2	experimental result	empty	supporting study	no data	not applicable	freshwater	other guideline:	deutsche einheitsverfahren zur wasser-, abwasser- und schlammuntersuchung l15: fischtest (bestimmung der wirkung von wasserinhaltsstoffen auf fische), previously published in: vom wasser 46: 291-295 (1976)
Mono	organic	fish	danio rerio	38826	empty	96	empty	50	empty		nominal	act. ingr.	formaldehyde 100%	2	experimental result	empty	supporting study	7.5 ± 0.3	not applicable	freshwater	other guideline:	national guideline (draft), federal environment agency (prüfrichtlinie des umweltbundesamtes (1980)), germany
Mono	organic	crustacean	daphnia magna	82416	lc0	24	empty	27	empty		empty	test mat.	empty	2	experimental result	empty	empty	7.6-7.7	empty	freshwater	empty	empty
Mono	organic	fish	leuciscus idus	13726	lc0	48	empty	9.6	empty	12.8	nominal	act. ingr.	formaldehyde 100%	2	experimental result	empty	supporting study	no data	not applicable	freshwater	other guideline:	deutsche einheitsverfahren zur wasser-, abwasser- und schlammuntersuchung l15: fischtest (bestimmung der wirkung von wasserinhaltsstoffen auf fische), previously published in: vom wasser 46: 291-295 (1976)
Mono	organic	fish	danio rerio	38826	lc0	96	empty	30	empty		nominal	act. ingr.	formaldehyde 100%	2	experimental result	empty	supporting study	7.5 ± 0.3	not applicable	freshwater	other guideline:	national guideline (draft), federal environment agency (prüfrichtlinie des umweltbundesamtes (1980)), germany
Mono	organic	crustacean	daphnia magna	82416	lc50	24	empty	52	empty		empty	test mat.	empty	2	experimental result	empty	empty	7.6-7.7	empty	freshwater	empty	empty
Mono	organic	fish	morone saxatilis	86011	lc50	96	empty	6.7	empty		nominal	act. ingr.	formaldehyde 100%	2	experimental result	empty	key study	dilution water 8.2, no data during test	not applicable	freshwater	empty	empty
Mono	organic	fish	danio rerio	18829	lc50	144	empty	6.9	empty		meas. (not specified)	test mat.	empty	2	supporting study	experimental result	empty	between 7.54 and 7.86 in all tests, not measured during the test	+ca 2+ - nom: 0 mm doc, 2 mm ca2+ +ca 2+ +nom: 0.4 mm doc, 2 mm ca2+ - ca 2+ -nom, doc = 0 mm doc, 0.2 mm ca2+ -ca 2+ +nom, doc = 0.4 mm doc, 0.2 mm ca2+ +ca 2+: 4.077 cl-, 0.5 mm sulfate -ca 2+: 0.477 cl- other parameters were identical in all media: 0	freshwater	oecd guideline 212 (fish, short-term toxicity test on embryo and sac-fry stages)	empty
Mono	organic	fish	morone saxatilis	86011	lc50	48	empty	11.8	empty		nominal	act. ingr.	formaldehyde 100%	2	experimental result	empty	key study	dilution water 8.2, no data during test	not applicable	freshwater	empty	empty
Mono	organic	fish	leuciscus idus	13726	lc50	48	empty	15	empty	32.4	nominal	act. ingr.	formaldehyde 100%	2	experimental result	empty	supporting study	no data	not applicable	freshwater	other guideline:	deutsche einheitsverfahren zur wasser-, abwasser- und schlammuntersuchung l15: fischtest (bestimmung der wirkung von wasserinhaltsstoffen auf fische), previously published in: vom wasser 46: 291-295 (1976)
Mono	organic	fish	pimephales promelas	83427	lc50	96	empty	24.1	empty		meas. (twa)	act. ingr.	formaldehyde 100%	2	experimental result	empty	supporting study	6.8 (0.02)	not applicable	freshwater	oecd guideline 203 (fish, acute toxicity test)	empty
Mono	organic	fish	ameiurus melas	16439	lc50	96	empty	25	empty		nominal	act. ingr.	formaldehyde 100%	2	experimental result	empty	supporting study	7.5, ph was checked daily and adjusted to ± 0.2 ph units	not applicable	freshwater	empty	empty
Mono	organic	fish	morone saxatilis	86011	lc50	24	empty	31.8	empty		nominal	act. ingr.	formaldehyde 100%	2	experimental result	empty	key study	dilution water 8.2, no data during test	not applicable	freshwater	empty	empty
Mono	organic	fish	danio rerio	38826	lc50	96	empty	41	empty		nominal	act. ingr.	formaldehyde 100%	2	experimental result	empty	supporting study	7.5 ± 0.3	not applicable	freshwater	other guideline:	national guideline (draft), federal environment agency (prüfrichtlinie des umweltbundesamtes (1980)), germany
Mono	organic	fish	ameiurus melas	16439	lc50	24	empty	70	empty		nominal	act. ingr.	formaldehyde 100%	2	experimental result	empty	supporting study	7.5, ph was checked daily and adjusted to ± 0.2 ph units	not applicable	freshwater	empty	empty
Mono	organic	algae	scenedesmus quadricauda	2928	ec10	24	empty	3.6	empty		empty	other:	formaldehyde	3	empty	experimental result	empty	empty	empty	freshwater	empty	empty
Mono	organic	algae	scenedesmus quadricauda	2928	ec50	24	empty	14.7	empty		empty	other:	formaldehyde	3	empty	experimental result	empty	empty	empty	freshwater	empty	empty
Mono	organic	algae	scenedesmus quadricauda	28848	empty	192	empty	2.5	empty		empty	test mat.	empty	3	empty	experimental result	empty	empty	empty	freshwater	empty	empty
Mono	organic	algae	scenedesmus quadricauda	2928	empty	24	empty	60.3	empty		empty	other:	formaldehyde	3	empty	experimental result	empty	empty	empty	freshwater	empty	empty
Mono	organic	crustacean	daphnia magna	90726	empty	552	empty	20	empty		empty	empty	empty	3	experimental result	empty	empty	empty	empty	freshwater	empty	empty
Mono	organic	fish	leucaspius delineatus	46357	empty	1224	empty	20	empty		empty	empty	empty	3	empty	experimental result	empty	empty	empty	freshwater	empty	empty
Mono	organic	crustacean	ceriodaphnia dubia	13174	ec50	48	empty	12.98	empty		nominal	act. ingr.	empty	2	experimental result	empty	empty	empty	empty	saltwater	other guideline:	methods developed by nsw environment protection authority
Mono	organic	fish	sphoeroides annulatus	62864	lc50	72	empty	79	empty		meas. (not specified)	test mat.	empty	2	experimental result	empty	empty	7	34 0/00	saltwater	empty	empty
Mono	organic	fish	sphoeroides annulatus	62864	lc50	48	empty	87	empty		meas. (not specified)	test mat.	empty	2	experimental result	empty	empty	7	34 0/00	saltwater	empty	empty
Mono	organic	mollusca	pinctada imbricata	60761	lc50	96	empty	5.3	empty		meas. (not specified)	empty	empty	2	experimental result	empty	empty	empty	empty	saltwater
Mono	organic	mollusca	pinctada imbricata	60761	lc50	96	empty	6.4	empty		meas. (not specified)	empty	empty	2	experimental result	empty	empty	empty	empty	saltwater
Mono	organic	mollusca	pinctada imbricata	60761	lc50	96	empty	7.7	empty		meas. (not specified)	empty	empty	2	experimental result	empty	empty	empty	empty	saltwater
Mono	organic	mollusca	pinctada imbricata	60761	lc50	96	empty	10.2	empty		meas. (not specified)	empty	empty	2	experimental result	empty	empty	empty	empty	saltwater
Mono	organic	crustacean	litopenaeus stylirostris	4988	ec0	24	empty	2.7	empty		empty	test mat.	empty	4	experimental result	empty	empty	8.3	28 ppt	saltwater	empty	empty
Mono	organic	crustacean	litopenaeus stylirostris	4988	empty	24	empty	27	empty		empty	test mat.	empty	4	experimental result	empty	empty	8.3	28 ppt	saltwater	empty	empty

## Sheet: TS8
TS8	Ecotox data retained for CAS 50-00-0 after first selection
			The SSD group called 'other' not further retained			If multiple endpoint from same test, only one is used. For acute EC50equivalent and Chronic EC50equivalent: EC50 > LC50 > IC50 Form chronic test: ECr10 > EbC10> EC10 > EC16 > EC20 > NOEC > LOEC > MATC > GM-MATC > ChV > TTC see Rcode 'Endpoint_ESR_Step_acute' and 'Endpoint_ESR_Step_chronic'	See table 4 in publication for duration not included Also, if one test reports several duration of exposure, the highest is selected See R code : 'choose_the_max_function'				If in same test, a toxicity value is based on 'measured' and the next on 'nominal', only 'measured' is retained. See Rcode 'MoN_ESR_function'	If in same test, a toxicity value is based on dissolved and the next to 'elemen' only dissolved is retained. This usually applied to metal and inorganics See Rcode: dissolved_ESR_fun'
Chemical CODE	Substance type	Origin	SSD.Group	Species.Name	Test CODE	Endpoint	Duration (hours)	qualifier	value	Logvalue	MoN	TestMat	DesTestMat	Klimisch	pH	Salinity	WaterMedia	Guideline	DesGuid	LifeStage	AdequationClean	StudyTypeClean
1	mono	organic	algae	desmodesmus subspicatus	51706	ec50	72	empty	3.48	0.541579	nominal	act. ingr.	empty	2	no data	not applicable	freshwater	oecd guideline 201 (alga, growth inhibition test)	iso 8692 (1989; din 38412 l9 and en 28692), din 38412 l33 (1991 a, b)	empty	key study	experimental result
1	mono	organic	algae	desmodesmus subspicatus	51706	ec50	72	empty	4.89	0.689309	nominal	act. ingr.	empty	2	no data	not applicable	freshwater	oecd guideline 201 (alga, growth inhibition test)	iso 8692 (1989; din 38412 l9 and en 28692), din 38412 l33 (1991 a, b)	empty	key study	experimental result
1	mono	organic	algae	entosiphon sulcatum	89880	empty	72	empty	22	1.34242	empty	empty	empty	2	6.9	empty	empty	empty	empty	empty	empty	experimental result
1	mono	organic	algae	raphidocelis subcapitata	61053	ec50	48	empty	4.249	0.628287	nominal	act. ingr.	empty	2	empty	empty	freshwater	empty	empty	empty	supporting study	experimental result
1	mono	organic	algae	raphidocelis subcapitata	61053	ec50	48	empty	2.627	0.41946	nominal	act. ingr.	empty	2	empty	empty	freshwater	empty	empty	empty	supporting study	experimental result
1	mono	organic	crustacean	daphnia magna	22852	ec0	24	empty	11.6	1.06446	nominal	act. ingr.	formaldehyde 100%	2	7.6 - 7.7 (stock cultures) 8.0 ± 0.2 (test cultures)	not applicable	freshwater	empty	empty	empty	supporting study	experimental result
1	mono	organic	crustacean	daphnia magna	22852	ec50	24	empty	14.7	1.16732	nominal	act. ingr.	formaldehyde 100%	2	7.6 - 7.7 (stock cultures) 8.0 ± 0.2 (test cultures)	not applicable	freshwater	empty	empty	empty	supporting study	experimental result
1	mono	organic	crustacean	daphnia magna	22852	empty	24	empty	18.6	1.26951	nominal	act. ingr.	formaldehyde 100%	2	7.6 - 7.7 (stock cultures) 8.0 ± 0.2 (test cultures)	not applicable	freshwater	empty	empty	empty	supporting study	experimental result
1	mono	organic	crustacean	daphnia magna	37239	ec50	24	empty	57	1.75588	nominal	act. ingr.	formaldehyde 100%	2	no data	not applicable	freshwater	oecd guideline 202 (daphnia sp. acute immobilisation test)	-1981	empty	supporting study	experimental result
1	mono	organic	crustacean	daphnia magna	37239	ec50	48	empty	29	1.4624	nominal	act. ingr.	formaldehyde 100%	2	no data	not applicable	freshwater	oecd guideline 202 (daphnia sp. acute immobilisation test)	-1981	empty	supporting study	experimental result
1	mono	organic	crustacean	daphnia magna	82416	lc0	24	empty	27	1.43136	empty	test mat.	empty	2	7.6-7.7	empty	freshwater	empty	empty	empty	empty	experimental result
1	mono	organic	crustacean	daphnia magna	82416	lc50	24	empty	52	1.716	empty	test mat.	empty	2	7.6-7.7	empty	freshwater	empty	empty	empty	empty	experimental result
1	mono	organic	crustacean	daphnia magna	82416	empty	24	empty	77	1.88649	empty	test mat.	empty	2	7.6-7.7	empty	freshwater	empty	empty	empty	empty	experimental result
1	mono	organic	crustacean	daphnia pulex	57126	ec10	48	empty	1.9	0.278754	nominal	act. ingr.	formaldehyde 100%	2	8.4	not applicable	freshwater	oecd guideline 202 (daphnia sp. acute immobilisation test)	-1981	empty	key study	experimental result
1	mono	organic	crustacean	daphnia pulex	57126	ec50	48	empty	5.8	0.763428	nominal	act. ingr.	formaldehyde 100%	2	8.4	not applicable	freshwater	oecd guideline 202 (daphnia sp. acute immobilisation test)	-1981	empty	key study	experimental result
1	mono	organic	crustacean	daphnia pulex	57126	empty	48	empty	16.8	1.22531	nominal	act. ingr.	formaldehyde 100%	2	8.4	not applicable	freshwater	oecd guideline 202 (daphnia sp. acute immobilisation test)	-1981	empty	key study	experimental result
1	mono	organic	crustacean	streptocephalus seali	81273	ec10	48	empty	25	1.39794	empty	test mat.	empty	2	empty	empty	freshwater	empty	empty	empty	empty	experimental result
1	mono	organic	fish	ameiurus melas	16439	lc50	24	empty	70	1.8451	nominal	act. ingr.	formaldehyde 100%	2	7.5, ph was checked daily and adjusted to ± 0.2 ph units	not applicable	freshwater	empty	empty	empty	supporting study	experimental result
1	mono	organic	fish	ameiurus melas	16439	lc50	96	empty	25	1.39794	nominal	act. ingr.	formaldehyde 100%	2	7.5, ph was checked daily and adjusted to ± 0.2 ph units	not applicable	freshwater	empty	empty	empty	supporting study	experimental result
1	mono	organic	fish	ameiurus melas	33147	lc50	96	empty	25.5	1.40654	empty	empty	empty	2	empty	empty	empty			empty	empty	experimental result
1	mono	organic	fish	anguilla rostrata	39259	lc50	96	empty	31.1	1.49276	no data	no data	empty	2	empty	empty	empty	empty	empty	empty	empty	experimental result
1	mono	organic	fish	anguilla rostrata	39259	lc50	96	empty	83.1	1.9196	no data	no data	empty	2	empty	empty	empty	empty	empty	empty	empty	experimental result
1	mono	organic	fish	anguilla rostrata	39259	lc50	96	empty	122.1	2.08672	no data	no data	empty	2	empty	empty	empty	empty	empty	empty	empty	experimental result
1	mono	organic	fish	danio rerio	18829	lc50	144	empty	6.9	0.838849	meas. (not specified)	test mat.	empty	2	between 7.54 and 7.86 in all tests, not measured during the test	+ca 2+ - nom: 0 mm doc, 2 mm ca2+ +ca 2+ +nom: 0.4 mm doc, 2 mm ca2+ - ca 2+ -nom, doc = 0 mm doc, 0.2 mm ca2+ -ca 2+ +nom, doc = 0.4 mm doc, 0.2 mm ca2+ +ca 2+: 4.077 cl-, 0.5 mm sulfate -ca 2+: 0.477 cl- other parameters were identical in all media: 0	freshwater	oecd guideline 212 (fish, short-term toxicity test on embryo and sac-fry stages)	empty	empty	supporting study	experimental result
1	mono	organic	fish	danio rerio	38826	lc0	96	empty	30	1.47712	nominal	act. ingr.	formaldehyde 100%	2	7.5 ± 0.3	not applicable	freshwater	other guideline:	national guideline (draft), federal environment agency (prüfrichtlinie des umweltbundesamtes (1980)), germany	empty	supporting study	experimental result
1	mono	organic	fish	danio rerio	38826	lc50	96	empty	41	1.61278	nominal	act. ingr.	formaldehyde 100%	2	7.5 ± 0.3	not applicable	freshwater	other guideline:	national guideline (draft), federal environment agency (prüfrichtlinie des umweltbundesamtes (1980)), germany	empty	supporting study	experimental result
1	mono	organic	fish	danio rerio	38826	empty	96	empty	50	1.69897	nominal	act. ingr.	formaldehyde 100%	2	7.5 ± 0.3	not applicable	freshwater	other guideline:	national guideline (draft), federal environment agency (prüfrichtlinie des umweltbundesamtes (1980)), germany	empty	supporting study	experimental result
1	mono	organic	fish	leuciscus idus	13726	lc0	48	empty	9.6	0.982271	nominal	act. ingr.	formaldehyde 100%	2	no data	not applicable	freshwater	other guideline:	deutsche einheitsverfahren zur wasser-, abwasser- und schlammuntersuchung l15: fischtest (bestimmung der wirkung von wasserinhaltsstoffen auf fische), previously published in: vom wasser 46: 291-295 (1976)	empty	supporting study	experimental result
1	mono	organic	fish	leuciscus idus	13726	lc50	48	empty	15	1.17609	nominal	act. ingr.	formaldehyde 100%	2	no data	not applicable	freshwater	other guideline:	deutsche einheitsverfahren zur wasser-, abwasser- und schlammuntersuchung l15: fischtest (bestimmung der wirkung von wasserinhaltsstoffen auf fische), previously published in: vom wasser 46: 291-295 (1976)	empty	supporting study	experimental result
1	mono	organic	fish	leuciscus idus	13726	empty	48	empty	22.8	1.35793	nominal	act. ingr.	formaldehyde 100%	2	no data	not applicable	freshwater	other guideline:	deutsche einheitsverfahren zur wasser-, abwasser- und schlammuntersuchung l15: fischtest (bestimmung der wirkung von wasserinhaltsstoffen auf fische), previously published in: vom wasser 46: 291-295 (1976)	empty	supporting study	experimental result
1	mono	organic	fish	morone saxatilis	86011	lc50	24	empty	31.8	1.50243	nominal	act. ingr.	formaldehyde 100%	2	dilution water 8.2, no data during test	not applicable	freshwater	empty	empty	empty	key study	experimental result
1	mono	organic	fish	morone saxatilis	86011	lc50	48	empty	11.8	1.07188	nominal	act. ingr.	formaldehyde 100%	2	dilution water 8.2, no data during test	not applicable	freshwater	empty	empty	empty	key study	experimental result
1	mono	organic	fish	morone saxatilis	86011	lc50	96	empty	6.7	0.826075	nominal	act. ingr.	formaldehyde 100%	2	dilution water 8.2, no data during test	not applicable	freshwater	empty	empty	empty	key study	experimental result
1	mono	organic	fish	morone saxatilis	86011	empty	24	empty	19.2	1.2833	nominal	act. ingr.	formaldehyde 100%	2	dilution water 8.2, no data during test	not applicable	freshwater	empty	empty	empty	key study	experimental result
1	mono	organic	fish	morone saxatilis	86011	empty	48	empty	7.4	0.869232	nominal	act. ingr.	formaldehyde 100%	2	dilution water 8.2, no data during test	not applicable	freshwater	empty	empty	empty	key study	experimental result
1	mono	organic	fish	morone saxatilis	86011	empty	96	empty	4.4	0.643453	nominal	act. ingr.	formaldehyde 100%	2	dilution water 8.2, no data during test	not applicable	freshwater	empty	empty	empty	key study	experimental result
1	mono	organic	fish	oncorhynchus mykiss	22098	lc50	96	empty	440	2.64345	empty	empty	empty	2	empty	empty	empty			empty	empty	empty
1	mono	organic	fish	oryzias latipes	24365	noec	672	>=	48	1.68124	empty	test mat.	empty	2	no data	not applicable	freshwater	oecd guideline 215 (fish, juvenile growth test)	empty	empty	supporting study	experimental result
1	mono	organic	fish	oryzias latipes	24365	loec	672	>=	48	1.68124	empty	test mat.	empty	2	no data	not applicable	freshwater	oecd guideline 215 (fish, juvenile growth test)	empty	empty	supporting study	experimental result
1	mono	organic	fish	pimephales promelas	83427	lc50	96	empty	24.1	1.38202	meas. (twa)	act. ingr.	formaldehyde 100%	2	6.8 (0.02)	not applicable	freshwater	oecd guideline 203 (fish, acute toxicity test)	empty	empty	supporting study	experimental result
1	mono	organic	fish	trigonostigma heteromorpha	28911	lc50	24	empty	76	1.88081	empty	empty	empty	2	empty	empty	empty	empty	empty	empty	empty	experimental result
1	mono	organic	fish	trigonostigma heteromorpha	28911	lc50	48	empty	50	1.69897	empty	empty	empty	2	empty	empty	empty	empty	empty	empty	empty	experimental result
1	mono	organic	others	alcaligenes sp.	14330	empty	72	empty	50	1.69897	empty	empty	empty	2	empty	empty	empty	empty	empty	empty	empty	experimental result
1	mono	organic	others	aliivibrio fischeri	82851	ec50	0.08	empty	8.29	0.918555	empty	empty	empty	2	empty	empty	empty			empty	empty	empty
1	mono	organic	others	chilomonas paramaecium	88816	empty	48	empty	4.5	0.653212	empty	empty	empty	2	6.9	empty	empty	empty	empty	empty	empty	experimental result
1	mono	organic	others	colpoda aspera	9389	ec10	72	empty	2.1	0.322219	empty	empty	empty	2	empty	empty	empty	empty	empty	empty	empty	experimental result
1	mono	organic	others	colpoda aspera	9389	ec50	72	empty	5.39	0.731589	empty	empty	empty	2	empty	empty	empty	empty	empty	empty	empty	experimental result
1	mono	organic	others	pseudomonas putida	48661	empty	16	empty	14	1.14613	empty	empty	empty	2	empty	empty	empty	empty	empty	empty	empty	experimental result
1	mono	organic	others	uronema parduczi	85086	empty	20	empty	6.5	0.812913	empty	empty	empty	2	6.9	empty	empty	empty	empty	empty	empty	experimental result
1	mono	organic	others	vibrio harveyi	29016	ec50	1	empty	1.2	0.0791812	empty	empty	empty	2	empty	empty	empty			empty	empty	experimental result
1	mono	organic	others	vibrio harveyi	29016	ec50	5	empty	3.7	0.568202	empty	empty	empty	2	empty	empty	empty			empty	empty	experimental result

[truncated: 1 more sheets: TS9]
